# Supplementary material for: FunOrder: A robust and semi-automated method for the identification of essential biosynthetic genes through computational molecular co-evolution
Source: PLoS Comput Biol. 2021 Sep 27;17(9):e1009372. doi: 10.1371/journal.pcbi.1009372 (PMC8476034; doi:10.1371/journal.pcbi.1009372)
Supplement: S1 Table — (XLSX) [file pcbi.1009372.s001.xlsx]

## Sheet: BGCs
Product – BGC	Organism	MIBiG id	ICQ	number of analyzed genes in the BGC	Core Enzyme(s)	Biosynthetic genes	No of biosynthetic genes	further essential genes	No of further essential genes	Gap genes	No of gap genes	Extra genes	No of extra genes	Detected biosynthetic genes	No of detected biosynthetic genes	Detected further essential genes	No of detected further essential genes	Detected gap genes	No of detected gap genes	Extra genes clustering	No of detected extra genes	TP (essential genes)	TP (biosynthetic genes)	FN (essential genes)	FN (biosynthetic genes)	TN	FP	% of essential genes	% of detected biosynthetic genes
Ustiloxin B (ust)	A. flavus	-	0.583004	23	ustA (ustP/ustH)	ustA, ustP, ustH, ustF1, ustF2, ustQ, ustM, ustC, ustD, untO, ustYa, ustYb	12	ustR1/ustR2, ustT	3	ustS, AFLA94900, AFLA94910, AFLA94920	4	B8NM80_AFLA_095120_extra01, B8NM81_AFLA_095130_extra02, B8NM57_AFLA_094890_extra03, B8NM56_AFLA_094880_extra04	4	ustA, ustF1, ustF2, ustC	4	NA	0	AFLA094910, AFLA094920	2	b8nm81_afla_095130_extra02	1	4	4	11	8	5	3	26.6667	33.3333
Fumagillin (fma)	A. fumigatus	BGC0001067	0.692982	19	Af370	Af370, Af380, Af390, Af470, Af480, Af490, Af510, Af520	8	Af420	1	Af400, Af410, Af430, Af440, Af460, Af500	6	AFUA_8G00350, AFUA_8G00360, Q4WAZ8_psoB, Q4WAZ9_NRPS14	4	Af370, Af480, Af380	3	NA	0	Af440	1	afua_8g00350	1	3	3	6	5	8	2	33.3333	37.5
Mycophenolic acid (mpa2)	P. roqueforti	BGC0001360	0.555556	9	mpaC	mpaC, mpaDE, mpaA, mpaB, mpaG, mpaH	6		0	mpaF	1	W6QJX4_PROQFM164_S05g000553, W6QRN6_PROQFM164_S05g000552, W6QRP3_PROQFM164_S05g000562, W6QJY4_PROQFM164_S05g000563	4	mpaC, mpaDE	2	NA	0	NA	0	w6qrn6_proqfm164_s05g000552	1	2	2	4	4	4	1	33.3333	33.3333
Terrein (ter)	A. terreus	BGC0000161	0.697802	14	terA	terA, terB, terC, terD, terE, terF	6	terJ, terG, terR, terI	4	terH (?)	1	EAU38779_extra01, EAU38780_extra02, EAU38792_extra03, EAU38793_extra04	4	terA, terD, terC	3	terJ	1	terH	1	eau38792_extra03	1	4	3	6	3	3	2	40	50
Cyclosporin (cyc2)	B. felina	BGC0001565	0.664835	14	cycC	cycC, ATQ39427, ATQ39435, ATQ39432, ATQ39434	5	ATQ39425, ATQ39429	2	ATQ39424, ATQ39426, ATQ39430, ATQ39431, ATQ39433, ATQ39436	6	A0A2S1GJ15_TUB_extra01	1	cycC	1	ATQ39429, ATQ39425	2	ATQ39433, ATQ39431, ATQ39426, ATQ39436, ATQ39430	5	NA	0	3	1	4	4	2	5	42.8571	20
Aflatoxin (afl)	A. flavus	BGC0000008	0.57265	27	pksA	nor1, norA, pksA, hexA, hexB, adhA, estA,ver1, verA, verB, avnA, avfA, omtA, omtB, ordA, ordB, vbs, cypX, moxY	19	aflT, aflR	2	hypA, aflJ	2	AAS90019_VBS, AAS90020_HypA, XP_041145456, XP_041145457	4	pksA, cypX, vbs, norA, ver1, ordB, ordA, avnA, hexA, omtA	10	NA	0	NA	0	xp_041145456	1	10	10	11	9	5	1	47.619	52.6316
Fumitremorgin (ftm)	A. fumigatus	-	0.483974	13	fmtA	fmtA, fmtB, fmtH, fmtC, fmtD, fmtE, fmtG	7	ftmF	1	fmtI	1	Q4WD43_fsqB_extra01, O43099_aspf3_extra02, Q4WRY5_laeA_extra03, Q873Y0_chiA1_extra04	4	fmtA, fmtC, fmtG	3	fmtF	1	fmtI	1	o43099_aspf3_extra02, q873y0_chia1_extra04, q4wry5_laea_extra03	3	4	3	4	4	1	4	50	42.8571
Mycophenolic acid (mpa3)	P. roqueforti	BGC0001677	0.625	9	mpaC	mpaC, mpaDE, mpaA, mpaB, mpaG, mpaH	6		0	mpaF	1	W6QJX4_PROQFM164_S05g000553, W6QRN6_PROQFM164_S05g000552, W6QRP3_PROQFM164_S05g000562, W6QJY4_PROQFM164_S05g000563	4	mpaC, mpaDE, mpaA	3	NA	0	NA	0	NA	0	3	3	3	3	5	0	50	50
Mycophenolic acid (mpa1)	P. brevicompactum	BGC0000104	0.617424	12	mpaC	mpaC, mpaD, mpaE, mpaA, mpaB, mpaG, mpaH	7		0	mpaF	1	A0A1W6BT46_apmB, A0A1W6BT53_apmA, P83799_Bubble, A0A1L2BX77_sqs	4	mpaC, mpaE, mpaD, mpaA	4	NA	0	NA	0	NA	0	4	4	3	3	5	0	57.1429	57.1429
Paxillin (pax)	P. paxilli	BGC0001082	0.469697	12	paxG, paxC	paxG, paxA, paxM, paxB, paxC, paxQ	6	paxD	1		0	AAK11533_extra01, AAK11532_extra02, ADO29935_extra03, ADO29936_extra04	4	paxC, paxG, paxM	3	paxD	1	NA	0	ado29936_extra04	1	4	3	3	3	3	1	57.1429	50
Leporin (lep)	A. flavus	BGC0001445	0.521978	14	lepA	lepA, lepG, lepH, lepD	4	lepE, lepC, lepB	3	lepI, lepF, gene1 (AFLA_66850)	3	B8NJG2_AFLA_066830, B8NJG1_AFLA_066820, B8NJH4_AFLA_066950, B8NJH5_AFLA_066960	4	lepA, lepG, lepH, lepD	4	NA	0	NA	0	NA	0	4	4	3	0	7	0	57.1429	100
Xanthocillin (xan)	A. fumigatus	BGC0001990	0.577273	11	xanB	xanB, xanG, xanA, xanE	4	xanC	1	xanD, xanF	2	Q4WED1_AFUA_5G02580, Q4WED2_AFUA_5G02590, Q4WED3_AFUA_5G02600, Q4WED4_AFUA_5G02610	4	xanB, xanG, xanA	3	NA	0	xanD, xanF	2	NA	0	3	3	2	1	4	2	60	75
Cephalosporin (cef)	A. chrysogenum	BGC0000317	0.575758	12	pcbAB	pcbAB, pcbC, cefD1, cefD2, cefG, cefEF	6	cefT, cefM	2		0	KFH48804_extra01, KFH48684_extra02, KFH48720_extra03, KFH48613_extra04	4	pcbAB, pcbC, cefD2, cefD1	4	cefM	1	NA	0	NA	0	5	4	3	2	4	0	62.5	66.6667
Pneumocandin (GL)	G. Iozoyensis	BGC0001035	0.657527	31	GL10034, GL10035	GL10034, GL10035, GL10030, GL10031, GL10033, GL10037, GL10038, GL10039, GL10040, GL10041, GL10042, GL10044	12	GL10036, GL10043	2	GL10032, GL10020, GL10021, GL10022, GL10023, GL10024, GL10025, GL10026, GL10027, GL10028, GL10029, GL10045, GL10046, GL10047, GL10048, GL10049, GL10050	17	S3D9E2_GLAREA_10019, S3DB59_GLAREA_10018, S3D793_GLAREA_10051, S3E7R0_GLAREA_10052	4	GL10034, GL10035, GL10033, GL10042, GL10044, GL10030, GL10041	7	GL10036, GL10043	2	NA	0	NA	0	9	7	5	5	21	0	64.2857	58.3333
Lovastatin (lov)	A. terreus	-	0.586842	20	lovB, lovF	lovA, lovB, lovC, lovD, lovF, lovG	6	lovE, orf10 (lovT), orf80 (lovR)	3	orf1, orf2, orf12, orf13 (lovH), orf14, orf15, orf16, orf17, orf18	9	Q0C8M7_ATEG_09957_extra01, Q0C8M8_ATEG_09956_extra02, Q0C8K9_aguA_extra03, Q0C8K8_ATEG_09976_extra04	4	lovB, lovF, lovC, lovA, lovD, lovG	6	NA	0	orf1, orf14	2	NA	0	6	6	3	0	11	2	66.6667	100
Tetramic acid (tas)	H. irregularis	-	0.678571	8	tasS	tasS, tasC, tasA	3	tasR, tas3, tasK	3	tasH, tasG	2		0	tasS, tasC	2	tas3, tasR	2	NA	0	NA	0	4	2	2	1	2	0	66.6667	66.6667
Fumonisin (fum1)	F. oxysporum	BGC0000063	0.561905	21	fum1	fum1, fum8, fum13, fum6, fum11, fum10, fum7, fum14, fum2, fum3	10	fum19, fum21	2	fum15, fum16, fum17, fum18, cpm1	5	V9TMI7_LAE1, V9TJF2_TPS1, V9TJA3_RED1, V9TNW0_ZBD1	4	fum1, fum7, fum10, fum14, fum6, fum13	6	fum21, fum19	2	fum18, fum15	2	NA	0	8	6	4	4	7	2	66.6667	60
Pestheic acid (pta)	P. fici	BGC0000121	0.59632	22	ptaA	ptaA, ptaB, ptaC, ptaH, ptaI, ptaJ, ptaF, ptaE, ptaM	9	ptaR1, ptaR2, ptaR3	3	ptaL, ptaK, ptaG, ptaD, orf1, orf2	6	A0A1J0HSK7_iacC, W3WHQ3_GET1, W3WN85_DRE2, W3WV14|_cnxH	4	ptaA, ptaB, ptaC, ptaI, ptaJ, ptaF, ptaH	7	ptaR1, ptaR2	2	ptaD, ptaG	2	NA	0	9	7	3	2	8	2	75	77.7778
Tenellin (ten)	B. bassiana	BGC0001049	0.714286	8	tenS	tensA, tensB, tensC, tenS	4		0		0	J5JV76_BSLS, CAL69593_extra01, J4UHQ6_OpS1, B6D9A7_kivr	4	tenS, tensA, tensC	3	NA	0	NA	0	b6d9a7_kivr	1	3	3	1	1	3	1	75	75
2-Pyridon-Desmethylbassianin (dmb)	B. bassiana	BGC0001136	0.642857	8	dmbS	dmbS, dmbC, dmbA, dmbB	4		0	dmb0	1	J5JV76_BSLS, CAL69593_extra01, J4UHQ6_OpS1, B6D9A7_kivr	4	dmbS, dmbA, dmbC	3	NA	0	NA	0	NA	0	3	3	1	1	5	0	75	75
Ilicolin H (ili)	N. sp. DH2	BGC0002035	0.666667	6	iliA	iliA, iliB, iliC, iliD	4		0	iliE, gene1	2		0	iliA, iliB, iliC	3	NA	0	NA	0	NA	0	3	3	1	1	2	0	75	75
Fumonisin (fum2)	F. verticilloides	BGC0000062	0.468661	27	fum1	fum1, fum8, fum13, fum6, fum11, fum10, fum7, fum14, fum2, fum3	10	fum19, fum21	2	fum15, fum16, fum17, fum18, npt1, wdr1, png1, znf1, zbd1, orf21, orf20, mpu1	12	W7MG59_FVEG_09818, W7MAW5_FVEG_03921, A0A366RGS6_FVER53590_05924, A0A366RSZ4_FVER53263_04030	4	fum1, fum13, fum14, fum10, fum7, fum8, fum3, fum2	8	fum19, fum21	2	fum18	1	a0a366rsz4_fver53263_04030	1	10	8	2	2	14	2	83.3333	80
Sorbicillinol (sor1)	P. rubens	BGC0001404	0.694444	9	sorA, sorB	sorA, sorB, sorC, sorD	4	sorT, sorR1	2	sorR2	1	B6HN73_Pc21g05030, B6HN74_Pc21g05040, B6HNK8_Pc21g05130, B6HNK7_Pc21g05120	4	sorA, sorB, sorC, sorD	4	sorR1	1	NA	0	NA	0	5	4	1	0	5	0	83.3333	100
Botrydial (bot)	B. cinera	BGC0000631	0.618182	11	bot2	bot2, bot1, bot3, bot4, bot5, bot7	6	bot6	1	hyp	1	ATZ56103_Bchex6, ATZ56104_BCIN_12g06360, ATZ56113.1_extra03, ATZ56114_Bcmrp20	4	bot2, bot1, bot7, bot4, bot5, bot3	6	NA	0	hyp	1	NA	0	6	6	1	0	4	1	85.7143	100
fusaric acid (FUB)	F. fujikuroi		0.617647	18	FUB1	FUB1, FUB8, FUB3, FUB4, FUB5, FUB6, FUB7, FUB9	8	FUB10, FUB11, FUB12	3	FFUJ_02110, FFUJ_02111, FFUJ_02112, FUB2	4	S0DXI3_FFUJ_02104_extra01, S0DUW7_FFUJ_02103_extra02, S0DUX9_FFUJ_02120_extra03, S0DXJ7_FFUJ_02121_extra04	4	FUB1, FUB5, FUB3, FUB4, FUB7, FUB9 FUB6, FUB8	8	FUB10, FUB12	2	FUB2	1	s0duw7_ffuj_02103_extra02	1	10	8	1	0	6	2	90.9091	100
Sorbicillinol (sor2)	T. reesei	-	0.685714	15	sor1, sor2	sor1, sor2, sor3, sor4	4	ypr1, orf128 (43701)	2	ypr2, orf124, orf122, orf120, orf132, orf118, orf119, orf135, orf123	9		0	sor1, sor2, sor3, sor4	4	ypr1, orf128	2	NA	0	NA	0	6	4	0	0	9	0	100	100
Compactin (mlc)	P. citrinum	BGC0000039	0.653846	13	mlcA, mlcB	mlcA, mlcB, mlcG, mlcH, mlcC	5	mlcE, mlcR, mlcD	3	mlcF	1	Q2PGY1_xynA, Q96X46_enoA, Q9Y8B8_Pen, P47189_plnC	4	mlcA, mlcH, mlcB, mlcC, mlcG	5	mlcE, mlcR, mlcD	3	mlcF	1	q2pgy1_xyna	1	8	5	0	0	3	2	100	100
Destruxin (dtxs)	M. robertsii	BGC0000337	0.639286	21	DtxS1	DtxS1, DtxS2, DtxS3, DtxS4	4		0	MAA10050, MAA10051, MAA10033, MAA10034, MAA10035, MAA10031, MAA10036, MAA10037, MAA10038, MAA10039, MAA10040, MAA10041, MAA10042, MAA10032, MAA10047, MAA10048, MAA10049	17		0	DtxS1, DtxS2, DtxS3, DtxS4	4	NA	0	MAA10032, MAA10033, MAA10036, MAA10034, MAA10048, MAA10035, MAA10047	7	NA	0	4	4	0	0	10	7	100	100
Penicillin (pen1)	P. chrysogenum	BGC0000404	0.709524	15	pcbAB	pcbAB, pcbC, pcbDE	3		0	orf7c, orf13, orf15, orf4, orf2c, orf11c, orf12, orf14c, orf3, orf16, orf6c, orf5	12		0	pcbAB, pcbC, pcbDE	3	NA	0	orf11c	1	NA	0	3	3	0	0	11	1	100	100
Penicillin (pen2)	P. chrysogenum	BGC0000405	0.571429	15	pcbAB	pcbAB, pcbC, pcbDE	3		0	ABA70575, ABA70576, ABA70577, ABA70578, ABA70579, ABA70580, ABA70581, ABA70585, ABA70586, ABA70587, ABA70588, ABA70589, ABA70590	13		0	pcbAB, pcbC, pcbDE	3	NA	0	orf120c	1	NA	0	3	3	0	0	12	1	100	100

## Sheet: Statistical analysis
	TP	FN	TN	FP
1) essential genes	153	88	189	44
2) biosynthetic genes	129	66	189	44
	essential genes	biosynthetic genes
Sensitivity	0.6349	0.6615
Specificity	0.8112	0.8112
Precision	0.7766	0.7457
Negative Predictive Value	0.6823	0.7412
False Positive Rate	0.1888	0.1888
False Discovery Rate	0.2234	0.2543
False Negative Rate	0.3651	0.3385
Accuracy	0.7215	0.743
F1 Score	0.6986	0.7011
Matthews Correlation Coefficient	0.4524	0.4797
Normalized Matthews Correlation Coefficient	0.7262	0.73985
No-information error rate ni	0.508439	0.544393
