# Supplementary material for: FunOrder: A robust and semi-automated method for the identification of essential biosynthetic genes through computational molecular co-evolution
Source: PLoS Comput Biol. 2021 Sep 27;17(9):e1009372. doi: 10.1371/journal.pcbi.1009372 (PMC8476034; doi:10.1371/journal.pcbi.1009372)
Supplement: S2 Table — (XLSX) [file pcbi.1009372.s002.xlsx]

## Sheet: Tabelle1
Pathway	Species	ICQ
AAA_lysin_biosynthesis	Vanderwaltozyma_polyspora	0.464286
citrate_cycle	Lachancea_thermotolerans	0.772727
ergocalciferol_biosynthesis	Podospora_anserina	0.659341
Glycolysis	Kluyveromyces_marxianus	0.577778
Histidin_biosynthesis	Verticillium_alfalfae	0.547619
IMP_biosynthesis	Naumovozyma_castellii	0.6
Neurosporaxanthin_biosynthesis	Baudoinia_panamericana	0.717949
Pentosephosphate_pathway	Ashbya_gossypii	0.589286
Pyrimidine_biosynthesis	Marssonina_brunnea	0.675824
terpenoid_backbone_biosynthesis	Paracoccidioides_brasiliensis	0.2
