# Supplementary material for: FunOrder: A robust and semi-automated method for the identification of essential biosynthetic genes through computational molecular co-evolution
Source: PLoS Comput Biol. 2021 Sep 27;17(9):e1009372. doi: 10.1371/journal.pcbi.1009372 (PMC8476034; doi:10.1371/journal.pcbi.1009372)
Supplement: S3 Table — (XLS) [file pcbi.1009372.s003.xls]

## Sheet: Tabelle1
Species	ICQ
Alectoria_fallacina	0.652778
Aplosporella_prunicola	0.321429
Ascodesmis_nigricans	0.589286
Ascoidea_rubescens	0.6
Aulographum_hederae	0.666667
Candida_albicans_L26	0.619048
Cephellophora_europea	0.488889
Cryomyces_minteri	0.666667
Dactylellina_haptotyla	0.55
Dactyrella_cylindrospora	0.866667
Drechslerella_brochopaga	0.714286
Eremomyces_bilateralis	0.714286
Heterodermia_speciosa	0.5
Kalaharituber_pfeilii	NA
Lasiodiplodia_theobromae	0.652778
Neofusicoccum_parvum	0.655556
Neolecta_irregularis	0.644444
Orbilia_oligospora	0.866667
Phialophora_americana	0.476191
Piedraia_hortae	0.75
Polychaeton_citri	0.688889
Pseudovirgaria_hyperparasitica	0.666667
Pyronema_omphalodes	0.642857
Rhinocladiella_mackenziei	0.642857
Rhizodiscina_lignyota	0.777778
Saccharata_proteae	0.666667
Saitoella_complicata	0.738095
Taphrina_deformans	0.785714
Tirmania_nivea	0.857143
Yamadazyma_tenuis	0.8
