# Supplementary material for: FunOrder: A robust and semi-automated method for the identification of essential biosynthetic genes through computational molecular co-evolution
Source: PLoS Comput Biol. 2021 Sep 27;17(9):e1009372. doi: 10.1371/journal.pcbi.1009372 (PMC8476034; doi:10.1371/journal.pcbi.1009372)
Supplement: S6 Table — (XLSX) [file pcbi.1009372.s006.xlsx]

## Sheet: MEM_values_Positive_Controls
BGC	Species	Comparison 1 : 1	Similar Species	Distance1	Factor1	Distance2	Facktor2	ΔDistance	Node1	Node2	ΔNodes	color	Topology	Distance-r	Nodes-r	color-r	Top-r	MEM	int.MEM	total MEM
tas	H.irregularis	tasS : tasH	AcCh	0.3	0.39	2.8	0.08	0.0214	1	1	0	blue	similar	3	3	3	2	2.75	2.25	2.46928
			FuOx	22.3	0.39	30.3	0.26	0.1638	8	7	1	yellow	similar	3	2.5	1	2	2.125
			FuPr	22.5	0.39	29.9	0.26	0.2002	8	7	1	yellow	similar	3	2.5	1	2	2.125
			TrHa	11.5	0.39	28.7	0.26	0.5954	6	7	1	yellow	similar	2.5	2.5	1	2	2
		tasS : tasG	AcCh	0.3	0.39	0.4	0.68	0.031	1	1	0	blue	similar	3	3	3	2	2.75	2.20833
			FuOx	22.3	0.39	17.8	0.68	0.6814	8	6	2	yellow	similar	2.5	2	1	2	1.875
			PeEx	22.6	0.39	18.3	0.68	0.726	6	7	1	yellow	similar	2.5	2.5	1	2	2
		tasS : tas3	AcCh	0.3	0.39	0.1	1.06	0.0022	1	1	0	blue	same	3	3	3	3	3	2.72321
			AlAl	22.9	0.39	10.6	1.06	0.461	10	10	0	blue	same	3	3	3	3	3
			AlAr	22.8	0.39	10.6	1.06	0.4688	7	11	4	blue	same	3	1	3	3	2.5
			AlGa	22.9	0.39	10.6	1.06	0.461	8	8	0	blue	same	3	3	3	3	3
			AlSp	22.8	0.39	10.6	1.06	0.4688	9	9	0	blue	same	3	3	3	3	3
			AlTe	22.9	0.39	10.6	1.06	0.461	10	11	1	blue	same	3	2.5	3	3	2.875
			FuFu	22.4	0.39	11.1	1.06	0.606	8	10	2	blue	same	2.5	2	3	3	2.625
			FuOx	22.3	0.39	10.8	1.06	0.5502	8	10	2	blue	same	2.5	2	3	3	2.625
			FuPr	22.5	0.39	10.8	1.06	0.5346	8	10	2	blue	same	2.5	2	3	3	2.625
			FuVe	22.8	0.39	0.9	1.06	1.5876	8	10	2	blue	same	1.5	2	3	3	2.375
			HyEc	14.6	0.39	3.5	1.06	0.3968	5	3	2	green	same	3	2	2	3	2.5
			HySp	14.8	0.39	3.4	1.06	0.4336	5	3	2	green	same	3	2	2	3	2.5
			PeEx	13.6	0.39	10.5	1.06	1.1652	6	6	0	blue	same	2	3	3	3	2.75
			XyHe	20.9	0.39	10.5	1.06	0.5958	6	5	1	blue	same	2.5	2.5	3	3	2.75
		tasS : tasK	AcCh	0.3	0.39	1.2	0.31	0.051	1	1	0	blue	very similar	3	3	3	2.5	2.875	2.5625
			FuFu	22.4	0.39	17.4	0.31	0.6684	8	7	1	blue	very similar	2.5	2.5	3	2.5	2.625
			FuOx	22.3	0.39	17.3	0.31	0.6668	8	5	3	blue	very similar	2.5	1.5	3	2.5	2.375
			FuPr	22.5	0.39	17.4	0.31	0.6762	8	7	1	blue	very similar	2.5	2.5	3	2.5	2.625
			FuVe	22.8	0.39	17.3	0.31	0.7058	8	6	2	blue	very similar	2.5	2	3	2.5	2.5
			TrAs	11.5	0.39	19.6	0.31	0.3182	6	6	0	yellow	very similar	3	3	1	2.5	2.375
		tasS : tasR	AcCh	0.3	0.39	0.1	4.39	0.0644	1	1	0	blue	same	3	3	3	3	3	2.29605
			AlAl	22.9	0.39	4.1	4.39	1.8136	10	7	3	blue	same	1.5	1.5	3	3	2.25
			AlAr	22.8	0.39	4.1	4.39	1.8214	7	8	1	blue	same	1.5	2.5	3	3	2.5
			AlGa	22.9	0.39	4.1	4.39	1.8136	8	6	2	blue	same	1.5	2	3	3	2.375
			AlSp	22.8	0.39	4.1	4.39	1.8214	9	5	4	blue	same	1.5	1	3	3	2.125
			AlTe	22.9	0.39	4.1	4.39	1.8136	10	8	2	blue	same	1.5	2	3	3	2.375
			AsIb	12	0.39	5.2	4.39	3.6296	4	3	1	blue	same	1	2.5	3	3	2.375
			FuFu	22.4	0.39	12.2	4.39	8.9644	8	8	0	blue	same	1	3	3	3	2.5
			FuOx	22.3	0.39	12.2	4.39	8.9722	8	6	2	blue	same	1	2	3	3	2.25
			FuPr	22.5	0.39	12.2	4.39	8.9566	8	8	0	blue	same	1	3	3	3	2.5
			FuVe	22.8	0.39	12.2	4.39	8.9332	8	7	1	blue	same	1	2.5	3	3	2.375
			HyEc	14.6	0.39	4.7	4.39	2.9878	5	5	0	blue	same	1	3	3	3	2.5
			HySp	14.8	0.39	4.7	4.39	2.9722	5	5	0	blue	same	1	3	3	3	2.5
			PeDi	12.6	0.39	5.7	4.39	4.0218	5	5	0	blue	same	1	3	3	3	2.5
			PhSc	11	0.39	5.8	4.39	4.2344	3	5	2	blue	same	1	2	3	3	2.25
			TrAs	11.5	0.39	6	4.39	4.371	6	6	0	blue	same	1	3	3	3	2.5
			TrHa	11.6	0.39	5.7	4.39	4.0998	6	6	0	blue	same	1	3	3	3	2.5
			XyHe	20.9	0.39	17.1	4.39	13.3836	6	4	2	blue	same	1	2	3	3	2.25
		tasS : tasC	AcCh	0.3	0.39	0.2	0.25	0.0134	1	1	0	blue	very similar	3	3	3	2.5	2.875	2.65972
			AlAl	22.9	0.39	23	0.25	0.6362	10	6	4	blue	very similar	2.5	1	3	2.5	2.25
			AlGa	22.9	0.39	23.1	0.25	0.6312	8	7	1	blue	very similar	2.5	2.5	3	2.5	2.625
			AlTe	22.9	0.39	22.8	0.25	0.6462	10	7	3	blue	very similar	2.5	1.5	3	2.5	2.375
			AsIb	12	0.39	17.1	0.25	0.081	4	5	1	blue	very similar	3	2.5	3	2.5	2.75
			BoCi	14.3	0.39	13.9	0.25	0.4204	3	3	0	blue	very similar	3	3	3	2.5	2.875
			FuFu	22.4	0.39	23.9	0.25	0.5522	8	8	0	blue	very similar	2.5	3	3	2.5	2.75
			FuOx	22.3	0.39	23	0.25	0.5894	8	7	1	blue	very similar	2.5	2.5	3	2.5	2.625
			FuPr	22.5	0.39	24.1	0.25	0.55	8	9	1	blue	very similar	2.5	2.5	3	2.5	2.625
			FuVe	22.8	0.39	24.7	0.25	0.5434	8	9	1	blue	very similar	2.5	2.5	3	2.5	2.625
			HyEc	14.6	0.39	13.2	0.25	0.4788	5	4	1	blue	very similar	3	2.5	3	2.5	2.75
			HySp	14.8	0.39	13	0.25	0.5044	5	4	1	blue	very similar	2.5	2.5	3	2.5	2.625
			PeDi	12.6	0.39	13.6	0.25	0.3028	5	6	1	blue	very similar	3	2.5	3	2.5	2.75
			PeEx	13.6	0.39	24.8	0.25	0.1792	6	7	1	blue	very similar	3	2.5	3	2.5	2.75
			PhSc	11	0.39	14.9	0.25	0.113	3	5	2	blue	very similar	3	2	3	2.5	2.625
			TrAs	11.5	0.39	14.8	0.25	0.157	6	7	1	blue	very similar	3	2.5	3	2.5	2.75
			TrHa	11.6	0.39	14.9	0.25	0.1598	6	7	1	blue	very similar	3	2.5	3	2.5	2.75
			XyHe	20.9	0.39	21.8	0.25	0.5402	6	4	2	blue	very similar	2.5	2	3	2.5	2.5
		tasS : tasA	AcCh	0.3	0.39	0.1	0.46	0.0142	1	1	0	blue	very similar	3	3	3	2.5	2.875	2.71429
			AsIb	12	0.39	17.4	0.4	0.456	4	5	1	blue	very similar	3	2.5	3	2.5	2.75
			BoCi	14.3	0.39	13	0.46	0.0806	3	2	1	blue	very similar	3	2.5	3	2.5	2.75
			PeDi	12.6	0.39	17.2	0.46	0.5996	5	7	2	blue	very similar	2.5	2	3	2.5	2.5
			PhSc	11	0.39	20.3	0.4	0.766	3	5	2	blue	very similar	2.5	2	3	2.5	2.5
			TrAs	11.5	0.39	17.1	0.4	0.471	6	6	0	blue	very similar	3	3	3	2.5	2.875
			TrHa	11.6	0.39	18.4	0.4	0.5672	6	6	0	blue	very similar	2.5	3	3	2.5	2.75
		tasC : tasA	AcCh	0.2	0.25	0.1	0.46	0.0008	1	1	0	blue	very similar	3	3	3	2.5	2.875	2.60938
			AsIb	17.1	0.25	17.4	0.4	0.537	5	5	0	blue	very similar	2.5	3	3	2.5	2.75
			BoCi	13.9	0.25	13	0.46	0.501	3	2	1	blue	very similar	2.5	2.5	3	2.5	2.625
			OiMa	14.4	0.25	18.7	0.4	0.776	5	5	2	blue	very similar	2.5	2	3	2.5	2.5
			PeDi	13.6	0.25	17.2	0.46	0.9024	6	7	1	blue	very similar	2.5	2.5	3	2.5	2.625
			PhSc	14.9	0.25	20.3	0.4	0.879	5	5	1	blue	very similar	2.5	2.5	3	2.5	2.625
			TrAs	14.8	0.25	17.1	0.4	0.628	7	6	1	blue	very similar	2.5	2.5	3	2.5	2.625
			TrHa	14.9	0.25	18.4	0.4	0.727	7	6	6	blue	very similar	2.5	1	3	2.5	2.25
		tasG : tasA	AcCh	0.4	0.68	0.1	0.46	0.0452	1	1	0	blue	similar	3	3	3	2	2.75	2.2
			FuGr	16.4	0.68	19.7	0.46	0.418	6	6	0	yellow	similar	3	3	1	2	2.25
			OiMa	15.2	0.68	16.3	0.46	0.5676	5	5	0	yellow	similar	2.5	3	1	2	2.125
			PeCa	15.3	0.68	28.6	0.46	0.5504	5	7	2	yellow	similar	2.5	2	1	2	1.875
			PeVu	18.4	0.68	20.4	0.46	0.6256	7	6	1	yellow	similar	2.5	2.5	1	2	2
mpa	P.brevicompactum	mpaF : mpaA	AsHo	27.3	0.08	17.8	0.63	1.806	6	6	0	yellow	similar	1.5	3	1	2	1.875	1.875	2.15944
			PeOx	27.5	0.08	7.4	0.63	0.4924	4	6	2	yellow	similar	3	2	1	2	2
			PeRo	12.1	0.05	2.5	0.63	0.194	6	1	5	yellow	similar	3	1	1	2	1.75
			PeVu	24.8	0.08	15.5	0.63	1.5562	5	5	0	yellow	similar	1.5	3	1	2	1.875
		mpaF : mpaB	AsCo	26.6	0.08	16.6	0.55	1.4004	7	9	2	green	very similar	2	2	2	2.5	2.125	2.21154
			AsHo	27.3	0.08	17	0.52	1.3312	6	8	2	green	very similar	2	2	2	2.5	2.125
			AsIb	27.5	0.08	16	0.52	1.224	6	8	2	green	very similar	2	2	2	2.5	2.125
			AsJo	27.1	0.08	17.3	0.52	1.3656	7	8	1	green	very similar	2	2.5	2	2.5	2.25
			AsOr	25.5	0.08	14.6	0.55	1.198	4	6	2	green	very similar	2	2	2	2.5	2.125
			PeCa	26.4	0.08	12.7	0.52	0.8984	8	6	2	green	very similar	2.5	2	2	2.5	2.25
			PeCh	26.2	0.08	13.1	0.52	0.9432	7	6	1	green	very similar	2.5	2.5	2	2.5	2.375
			PeDi	26.9	0.08	14.1	0.52	1.036	8	7	1	green	very similar	2	2.5	2	2.5	2.25
			PeEx	26	0.08	12.8	0.52	0.9152	7	8	1	green	very similar	2.5	2.5	2	2.5	2.375
			PeNa	26.2	0.08	12.9	0.52	0.9224	7	6	1	green	very similar	2.5	2.5	2	2.5	2.375
			PeOx	27.5	0.08	12	0.52	0.808	4	2	2	green	very similar	2.5	2	2	2.5	2.25
			PeRo	14	0.05	5.7	0.52	0.4528	6	1	5	green	very similar	3	1	2	2.5	2.125
			PeVu	24.8	0.08	14.3	0.52	1.0904	5	8	3	green	very similar	2	1.5	2	2.5	2
		mpaF : mpaD	AsOr	25.5	0.08	16	0.83	2.248	4	5	1	green	similar	1	2.5	2	2	1.875	1.89583
			AsPh	26.5	0.08	17.6	0.83	2.4976	7	6	1	green	similar	1	2.5	2	2	1.875
			PeCa	12	0.05	12.9	0.83	2.0214	4	3	1	green	similar	1	2.5	2	2	1.875
			PeDi	26.9	0.08	16.4	0.83	2.292	8	7	1	green	similar	1	2.5	2	2	1.875
			PeRo	13.9	0.05	5.6	0.83	0.7906	6	1	5	green	similar	2.5	1	2	2	1.875
			PeVu	10.8	0.05	12.9	0.83	2.0334	3	3	0	green	similar	1	3	2	2	2
		mpaF : mpaE	AsPh	26.5	0.08	18.5	0.46	1.278	7	6	1	yellow	similar	2	2.5	1	2	1.875	1.85
			PeCa	26.4	0.08	14.2	0.46	0.884	8	5	3	yellow	similar	2.5	1.5	1	2	1.75
			PeDi	26.9	0.08	18.8	0.46	1.2992	8	4	4	yellow	similar	2	1	1	2	1.5
			PeRo	13.9	0.05	3.1	0.46	0.1462	6	1	5	green	similar	3	1	2	2	2
			PeVu	24.8	0.08	14.2	0.46	0.9096	5	5	0	yellow	similar	2.5	3	1	2	2.125
		mpaF : mpaG	AsFi	26.9	0.08	15.5	0.29	0.4686	7	7	0	green	similar	3	3	2	2	2.5	2.35227
			AsHo	27.3	0.08	15.2	0.29	0.4448	6	6	0	green	similar	3	3	2	2	2.5
			AsIb	27.5	0.08	13.1	0.29	0.3198	6	5	1	green	similar	3	2.5	2	2	2.375
			AsJo	27.1	0.08	15.3	0.29	0.4538	7	7	0	green	similar	3	3	2	2	2.5
			PeCa1	12	0.05	10	0.29	0.46	4	3	1	green	similar	3	2.5	2	2	2.375
			PeCa2	26.4	0.08	14.6	0.29	0.4244	8	5	3	green	similar	3	1.5	2	2	2.125
			PeEx1	13.5	0.05	11.5	0.29	0.532	5	5	0	green	similar	2.5	3	2	2	2.375
			PeEx2	26	0.08	15	0.29	0.454	7	5	2	green	similar	3	2	2	2	2.25
			PeRo	14	0.05	11.8	0.29	0.5444	6	5	1	green	similar	2.5	2.5	2	2	2.25
			PeVu1	10.8	0.05	11.3	0.29	0.5474	3	4	1	green	similar	2.5	2.5	2	2	2.25
			PeVu2	24.8	0.08	15.4	0.29	0.4964	5	4	1	green	similar	3	2.5	2	2	2.375
		mpaF : mpaH	AsCo	26.6	0.08	7.9	0.34	0.1116	7	5	2	green	similar	3	2	2	2	2.25	2.23438
			AsHo	27.3	0.08	8.7	0.34	0.1548	6	6	0	green	similar	3	3	2	2	2.5
			AsIb	27.5	0.08	7.1	0.34	0.0428	6	4	2	green	similar	3	2	2	2	2.25
			AsJo	27.1	0.08	8.5	0.34	0.1444	7	5	2	green	similar	3	2	2	2	2.25
			AsOr	25.5	0.08	16.9	0.34	0.7412	4	6	2	green	similar	2.5	2	2	2	2.125
			AsPh	26.5	0.08	8	0.34	0.12	7	6	1	green	similar	3	2.5	2	2	2.375
			PeEx	13.5	0.05	4.9	0.34	0.1982	5	2	3	green	similar	3	1.5	2	2	2.125
			PeRo	14	0.05	3.5	0.34	0.098	6	1	5	green	similar	3	1	2	2	2
		mpaF : mpaC	PeCa	12	0.05	13.7	0.54	1.3596	4	4	0	blue	very similar	2	3	3	2.5	2.625	2.39583
			PeCh	14.4	0.05	12.4	0.54	1.1952	6	6	0	blue	very similar	2	3	3	2.5	2.625
			PeDi	26.9	0.08	21.6	0.54	1.9024	8	5	3	green	very similar	1.5	1.5	2	2.5	1.875
			PeEx	13.5	0.05	13.1	0.54	1.2798	5	5	0	blue	very similar	2	3	3	2.5	2.625
			PeRo	13.9	0.05	12.7	0.54	1.2326	6	7	1	blue	very similar	2	2.5	3	2.5	2.5
			PeVu	10.8	0.05	12.8	0.54	1.2744	3	7	4	blue	very similar	2	1	3	2.5	2.125
		mpaC : mpaA	CoOr	11.8	0.54	17.9	0.63	0.981	5	8	3	yellow	similar	2.5	1.5	1	2	1.75	2.125
			ToPa	19	0.54	14.5	0.63	0.225	6	7	1	yellow	similar	3	2.5	1	2	2.125
			PeRo	3.8	0.54	2.4	0.63	0.108	1	1	0	blue	similar	3	3	3	2	2.75
			PeVu	12.7	0.54	15.4	0.63	0.5688	7	5	2	yellow	similar	2.5	2	1	2	1.875
		mpaC : mpaB	AsTe	14.2	0.54	15.7	0.52	0.0992	3	6	3	blue	similar	3	1.5	3	2	2.375	2.51562
			PeCa	13.7	0.54	12.7	0.52	0.1588	4	6	2	blue	similar	3	2	3	2	2.5
			PeCh	12.4	0.54	13.1	0.52	0.0232	6	6	0	blue	similar	3	3	3	2	2.75
			PeDi	21.6	0.54	14.1	0.52	0.8664	5	7	2	blue	similar	2.5	2	3	2	2.375
			PeEx	13.1	0.54	12.8	0.52	0.0836	5	8	3	blue	similar	3	1.5	3	2	2.375
			PeRo1	3.8	0.54	5.8	0.52	0.1928	1	1	0	blue	similar	3	3	3	2	2.75
			PeRo2	12.7	0.54	13.1	0.52	0.0092	7	4	3	blue	similar	3	1.5	3	2	2.375
			PeVu	12.8	0.54	14.3	0.52	0.1048	7	8	1	blue	similar	3	2.5	3	2	2.625
		mpaC : mpaD	HyEc	18.8	0.54	16.1	0.83	0.6422	6	8	2	green	very similar	2.5	2	2	2.5	2.25	2.33333
			HySp	18.8	0.54	16.1	0.83	0.6422	6	8	2	green	very similar	2.5	2	2	2.5	2.25
			PeCa	13.7	0.54	12.9	0.83	0.6618	4	3	1	green	very similar	2.5	2.5	2	2.5	2.375
			PeDi	21.6	0.54	16.4	0.83	0.3896	5	7	2	green	very similar	3	2	2	2.5	2.375
			PeRo1	3.8	0.54	5.6	0.83	0.5192	1	1	0	blue	very similar	2.5	3	3	2.5	2.75
			PeVu	12.8	0.54	12.9	0.83	0.9544	7	3	4	green	very similar	2.5	1	2	2.5	2
		mpaC : mpaE	CoOr	21.8	0.54	25.4	0.46	0.0176	5	7	2	yellow	somewhat similar	3	2	1	1.5	1.875	2.10714
			HyEc	18.8	0.54	16.4	0.46	0.5216	6	7	1	green	somewhat similar	2.5	2.5	2	1.5	2.125
			HySp	18.8	0.54	16.4	0.46	0.5216	6	7	1	green	somewhat similar	2.5	2.5	2	1.5	2.125
			PeCa	13.7	0.54	14.2	0.46	0.1732	4	5	1	green	somewhat similar	3	2.5	2	1.5	2.25
			PeDi	21.6	0.54	18.8	0.46	0.6032	5	4	1	yellow	somewhat similar	2.5	2.5	1	1.5	1.875
			PeRo1	3.8	0.54	3.1	0.46	0.1252	1	1	0	green	somewhat similar	3	3	2	1.5	2.375
			PeVu	12.8	0.54	14.2	0.46	0.076	7	5	2	green	somewhat similar	3	2	2	1.5	2.125
		mpaC : mpaG	PeCa	13.7	0.54	10	0.29	0.8996	4	3	1	blue	very similar	2.5	2.5	3	2.5	2.625	2.625
			PeEx	13.1	0.54	11.5	0.29	0.7478	5	5	0	blue	very similar	2.5	3	3	2.5	2.75
			PeRo1	3.8	0.54	5	0.29	0.1204	1	1	0	blue	very similar	3	3	3	2.5	2.875
			PeRo2	12.7	0.54	11.8	0.29	0.6872	7	5	2	blue	very similar	2.5	2	3	2.5	2.5
			PeVu	12.8	0.54	11.3	0.29	0.727	7	4	3	blue	very similar	2.5	1.5	3	2.5	2.375
		mpaC : mpaH	PeEx	13.1	0.54	4.9	0.34	1.0816	1	2	1	yellow	somewhat similar	2	2.5	1	1.5	1.75	1.9375
			PeRo	3.8	0.54	3.5	0.34	0.1724	7	1	6	blue	somewhat similar	3	1	3	1.5	2.125
		mpaD : mpaE	AsFl	16	0.83	23.8	0.46	0.4664	5	3	2	green	similar	3	2	2	2	2.25	2.15
			AsPh	17.6	0.83	18.5	0.46	1.2196	6	6	0	green	similar	2	3	2	2	2.25
			BoDo	13.3	0.83	13.2	0.46	0.9934	4	4	0	green	similar	2.5	3	2	2	2.375
			HyEc	16.1	0.83	16.5	0.46	1.1546	8	7	1	green	similar	2	2.5	2	2	2.125
			HySp	16.1	0.83	16.4	0.46	1.1638	8	7	1	green	similar	2	2.5	2	2	2.125
			OiMa	15.5	0.83	15	0.46	1.193	5	5	0	green	similar	2	3	2	2	2.25
			PeCa	12.9	0.83	14.2	0.46	0.835	3	4	1	green	similar	2.5	2.5	2	2	2.25
			PeDi	16.4	0.83	18.8	0.46	0.9928	7	1	6	green	similar	2.5	1	2	2	1.875
			PeRo	5.6	0.83	3.1	0.46	0.6444	1	5	4	blue	similar	2.5	1	3	2	2.125
			PeVu	12.9	0.83	14.2	0.46	0.835	3	7	4	green	similar	2.5	1	2	2	1.875
		mpaE : mpaA	BoDo	13.2	0.46	13.7	0.63	0.5118	4	5	1	yellow	similar	2.5	2.5	1	2	2	2.23214
			CoNy	25	0.46	18	0.63	0.032	9	10	1	green	similar	3	2.5	2	2	2.375
			CoOr	25.3	0.46	17.9	0.63	0.0722	7	8	1	green	similar	3	2.5	2	2	2.375
			CoSa	25	0.46	17.9	0.63	0.0446	8	9	1	green	similar	3	2.5	2	2	2.375
			CoSi	25	0.46	18	0.63	0.032	9	10	1	green	similar	3	2.5	2	2	2.375
			PeRo	3.1	0.46	2.4	0.63	0.0172	5	1	4	blue	similar	3	1	3	2	2.25
			PeVu	14.2	0.46	15.4	0.63	0.634	7	5	2	yellow	similar	2.5	2	1	2	1.875
		mpaA : mpaB	AsFu	7.5	0.63	15.9	0.52	0.7086	4	6	2	yellow	different	2.5	2	1	1	1.625	1.9
			AsHo	17.8	0.63	17	0.52	0.4748	6	8	2	yellow	different	3	2	1	1	1.75
			PeOx	7.4	0.63	12.5	0.52	0.3676	6	2	4	green	different	3	1	2	1	1.75
			PeRo	2.4	0.63	5.8	0.52	0.3008	1	1	0	blue	different	3	3	3	1	2.5
			PeVu	15.4	0.63	14.3	0.52	0.4532	5	8	3	green	different	3	1.5	2	1	1.875
		mpaA : mpaG	AsHo	17.8	0.63	15.2	0.29	1.3612	6	6	0	yellow	somewhat similar	2	3	1	1.5	1.875	2.08333
			PeRo	2.4	0.63	5	0.29	0.0124	1	1	0	blue	somewhat similar	3	3	3	1.5	2.625
			PeVu	15.4	0.63	11.3	0.29	1.285	5	4	1	yellow	somewhat similar	2	2.5	1	1.5	1.75
		mpaB : mpaG	AsHo	17	0.52	15.2	0.29	0.8864	8	6	2	yellow	similar	2.5	2	1	2	1.875	2.0625
			AsIb	16	0.52	13.1	0.29	0.9042	8	5	3	yellow	similar	2.5	1.5	1	2	1.75
			AsJo	17.3	0.52	15.3	0.29	0.9118	8	7	1	yellow	similar	2.5	2.5	1	2	2
			PeCa	12.7	0.52	10	0.29	0.7408	6	3	3	green	similar	2.5	1.5	2	2	2
			PeEx	12.8	0.52	11.5	0.29	0.6642	8	5	3	green	similar	2.5	1.5	2	2	2
			PeRo1	5.8	0.52	5	0.29	0.3132	1	1	0	blue	similar	3	3	3	2	2.75
			PeRo2	13.1	0.52	11.8	0.29	0.678	4	5	1	green	similar	2.5	2.5	2	2	2.25
			PeVu	14.3	0.52	11.3	0.29	0.8318	8	4	4	green	similar	2.5	1	2	2	1.875
		mpaG : mpaH	AlGa	18.3	0.29	21.5	0.51	1.1316	10	9	1	yellow	similar	2	2.5	1	2	1.875	2.14286
			AsHo	15.2	0.29	8.7	0.34	0.29	6	6	0	yellow	similar	3	3	1	2	2.25
			AsIb	13.1	0.29	7.1	0.34	0.277	5	4	1	yellow	similar	3	2.5	1	2	2.125
			AsJo	15.3	0.29	8.5	0.34	0.3094	7	5	2	yellow	similar	3	2	1	2	2
			CoVi	21.5	0.29	20.6	0.51	0.8542	9	9	0	yellow	similar	2.5	3	1	2	2.125
			PeEx	11.5	0.29	4.9	0.34	0.3338	5	2	3	yellow	similar	3	1.5	1	2	1.875
			PeRo	5	0.29	3.5	0.34	0.052	1	1	0	blue	similar	3	3	3	2	2.75
mpa2	P.roqueforti	mpaC : mpaA	AsCo	23.8	0.09	15.3	0.33	0.5814	10	9	1	green	similar	2.5	2.5	2	2	2.25	2.22917	2.02414
			AsIb	24.6	0.09	15.2	0.33	0.5604	9	8	1	green	similar	2.5	2.5	2	2	2.25
			AsJo	24.1	0.09	7.2	0.33	0.0414	9	4	5	green	similar	3	1	2	2	2
			AsOr	22.6	0.09	15.3	0.33	0.603	7	5	2	green	similar	2.5	2	2	2	2.125
			AsPh	23.6	0.09	15.3	0.33	0.585	10	10	0	green	similar	2.5	3	2	2	2.375
			PeEx	5.9	0.04	3.5	0.33	0.1838	2	1	1	green	similar	3	2.5	2	2	2.375
		mpaC : mpaB	AsFi	23.7	0.09	17.1	0.24	0.3942	9	6	3	green	very similar	3	1.5	2	2.5	2.25	2.2125
			AsIb	24.6	0.09	14.2	0.24	0.2388	9	4	5	green	very similar	3	1	2	2.5	2.125
			AsJo	24.1	0.09	16.7	0.24	0.3678	9	6	3	green	very similar	3	1.5	2	2.5	2.25
			PeCa1	5.7	0.04	15.9	0.24	0.7176	3	4	1	green	very similar	2.5	2.5	2	2.5	2.375
			PeCa2	23.4	0.09	10.4	0.24	0.078	11	2	9	green	very similar	3	1	2	2.5	2.125
			PeEx1	5.9	0.04	16.3	0.24	0.7352	2	4	2	green	very similar	2.5	2	2	2.5	2.25
			PeEx2	23.1	0.09	12.2	0.24	0.1698	10	4	6	green	very similar	3	1	2	2.5	2.125
			PeRo	24.7	0.09	12.6	0.24	0.1602	12	4	8	green	very similar	3	1	2	2.5	2.125
			PeVu1	9.1	0.04	16.7	0.24	0.7288	4	3	1	green	very similar	2.5	2.5	2	2.5	2.375
			PeVu2	21.9	0.09	11.8	0.24	0.1722	8	3	5	green	very similar	3	1	2	2.5	2.125
		mpaC : mpaDE	AsFi	23.7	0.09	20.1	0.55	1.7844	9	4	5	yellow	different	1.5	1	1	1	1.125	1.46875
			AsOr	22.6	0.09	17.1	0.55	1.4742	7	5	2	yellow	different	2	2	1	1	1.5
			AsPh	23.6	0.09	18.7	0.55	1.6322	10	5	5	yellow	different	1.5	1	1	1	1.125
			PeCa	5.7	0.04	13.7	0.55	1.4614	3	2	1	green	similar	2	2.5	2	2	2.125
		mpaC : mpaF	PeCa	23.4	0.09	14.8	0.52	1.118	11	3	8	green	different	2	1	2	1	1.5	1.52083
			PeCh	23.3	0.09	13.5	0.52	0.9846	10	5	5	green	different	2.5	1	2	1	1.625
			PeDi	23.9	0.09	23.7	0.52	2.0346	12	4	8	green	different	1	1	2	1	1.25
			PeEx	23.1	0.09	14.2	0.52	1.061	10	4	6	green	different	2	1	2	1	1.5
			PeRo	24.7	0.09	13.9	0.52	1.001	12	6	6	green	different	2	1	2	1	1.5
			PeVu	21.9	0.09	13.9	0.52	1.0514	8	6	2	green	different	2	2	2	1	1.75
		mpaC : mpaG	AsCo	23.8	0.09	30.5	0.2	0.7916	10	8	2	blue	very similar	2.5	2	3	2.5	2.5	2.45536
			AsFi	23.7	0.09	31.1	0.2	0.8174	9	8	1	blue	very similar	2.5	2.5	3	2.5	2.625
			AsIb	24.6	0.09	29.3	0.2	0.7292	9	7	2	blue	very similar	2.5	2	3	2.5	2.5
			AsJo	24.1	0.09	30.8	0.2	0.7982	9	8	1	blue	very similar	2.5	2.5	3	2.5	2.625
			AsOr	22.6	0.09	25	0.2	0.5932	7	5	2	blue	very similar	2.5	2	3	2.5	2.5
			AsPh	23.6	0.09	30.5	0.2	0.7952	10	9	1	blue	very similar	2.5	2.5	3	2.5	2.625
			PeCa	23.4	0.09	16.1	0.2	0.2228	11	6	5	blue	very similar	3	1	3	2.5	2.375
			PeCh	23.3	0.09	16.4	0.2	0.2366	10	5	5	blue	very similar	3	1	3	2.5	2.375
			PeDi	23.9	0.09	19.2	0.2	0.3378	12	6	6	blue	very similar	3	1	3	2.5	2.375
			PeEx	23.1	0.09	15.8	0.2	0.2162	10	6	4	blue	very similar	3	1	3	2.5	2.375
			PeNa	23.3	0.09	16.9	0.2	0.2566	10	5	5	blue	very similar	3	1	3	2.5	2.375
			PeOx	24.4	0.09	16.2	0.2	0.2088	7	1	6	blue	very similar	3	1	3	2.5	2.375
			PeRo	24.7	0.09	20.3	0.2	0.3674	12	6	6	blue	very similar	3	1	3	2.5	2.375
			PeVu	21.9	0.09	15.6	0.2	0.2298	8	3	5	blue	very similar	3	1	3	2.5	2.375
		mpaC : mpaH	PeOx	24.4	0.09	17.9	0.64	1.852	7	5	2	yellow	somewhat similar	1.5	2	1	1.5	1.5	1.625
			PeVu	9.1	0.04	14.3	0.64	1.7576	4	4	0	yellow	somewhat similar	1.5	3	1	1.5	1.75
		mpaDE : mpaA	AsFl	17.1	0.55	18.2	0.33	0.6798	5	7	2	yellow	similar	2.5	2	1	2	1.875	2.04167
			AsOr	17.1	0.55	15.3	0.33	0.8712	5	5	0	yellow	similar	2.5	3	1	2	2.125
			AsPh	18.7	0.55	6.6	0.33	1.6214	5	5	0	green	similar	1.5	3	2	2	2.125
		mpaA : mpaB	AsHo	7.2	0.33	16.8	0.24	0.3312	5	5	0	yellow	very similar	3	3	1	2.5	2.375	2.225
			AsIb	5.6	0.33	14.2	0.24	0.312	3	4	1	yellow	very similar	3	2.5	1	2.5	2.25
			AsJo	7.2	0.33	16.7	0.24	0.3264	4	6	2	yellow	very similar	3	2	1	2.5	2.125
			CoVi	17.1	0.58	24.7	0.24	0.798	8	8	0	yellow	very similar	2.5	3	1	2.5	2.25
			PeEx	3.5	0.33	16.3	0.24	0.5514	1	4	3	green	very similar	2.5	1.5	2	2.5	2.125
		mpaDE : mpaB	AsFi	20.1	0.55	17.1	0.24	1.3902	4	6	2	yellow	somewhat similar	2	2	1	1.5	1.625	1.875
			PeCa	13.7	0.55	10.4	0.24	1.0078	2	2	0	green	somewhat similar	2	3	2	1.5	2.125
		mpaB : mpaG	AsFi	20.1	0.55	31.1	0.2	0.967	4	8	4	green	very similar	2.5	1	2	2.5	2	2.29688
			AsHo	16.8	0.25	29.6	0.2	0.344	5	7	2	green	very similar	3	2	2	2.5	2.375
			AsIb	14.2	0.24	29.3	0.2	0.4904	4	7	3	green	very similar	3	1.5	2	2.5	2.25
			AsJo	16.7	0.24	30.8	0.2	0.4304	6	8	2	green	very similar	3	2	2	2.5	2.375
			PeCa	13.7	0.55	16.1	0.2	0.863	2	6	4	green	very similar	2.5	1	2	2.5	2
			PeEx	12.2	0.24	15.8	0.2	0.0464	4	6	2	green	very similar	3	2	2	2.5	2.375
			PeRo	12.6	0.24	20.3	0.2	0.2072	4	6	2	green	very similar	3	2	2	2.5	2.375
			PeVu	11.8	0.24	15.6	0.2	0.0576	3	3	0	green	very similar	3	3	2	2.5	2.625
		mpaG : mpaH	AsFu	26	0.2	16.3	0.64	1.0464	5	3	2	yellow	different	2	2	1	1	1.5	1.4375
			AsHo	29.6	0.2	18.3	0.64	1.1584	7	5	2	yellow	different	2	2	1	1	1.5
			PeOx	16.2	0.2	17.9	0.64	1.6432	1	5	4	yellow	different	1.5	1	1	1	1.125
			PeVu	15.6	0.2	14.3	0.64	1.2064	3	4	1	yellow	different	2	2.5	1	1	1.625
		mpaF : mpaA	BoCi	19.4	0.52	16.2	0.33	0.9484	4	8	4	yellow	somewhat similar	2.5	1	1	1.5	1.5	1.625
			PeEx	14.2	0.52	3.5	0.33	1.2458	4	1	3	green	somewhat similar	2	1.5	2	1.5	1.75
		mpaF : mpaB	PeCa	14.8	0.52	13.7	0.55	0.0322	3	2	1	blue	similar	3	2.5	3	2	2.625	2.46875
			PeEx	14.2	0.52	12.2	0.24	0.8912	4	4	0	blue	similar	2.5	3	3	2	2.625
			PeRo	13.9	0.52	12.6	0.24	0.8408	6	4	2	blue	similar	2.5	2	3	2	2.375
			PeVu	13.9	0.52	11.8	0.24	0.8792	6	3	3	blue	similar	2.5	1.5	3	2	2.25
		mpaF : mpaDE	HyEc	20.7	0.52	17.2	0.55	0.2608	5	6	1	green	similar	3	2.5	2	2	2.375	2.375
			HySp	20.6	0.52	16.9	0.55	0.2834	5	6	1	green	similar	3	2.5	2	2	2.375
			PeCa	14.8	0.52	13.7	0.55	0.0322	3	2	1	green	similar	3	2.5	2	2	2.375
		mpaF : mpaG	AsTe	15.4	0.52	25.7	0.2	0.5736	2	5	3	green	similar	2.5	1.5	2	2	2	2.32143
			PeCa	14.8	0.52	16.1	0.2	0.8952	3	6	3	blue	similar	2.5	1.5	3	2	2.25
			PeCh	13.5	0.52	16.4	0.2	0.748	5	5	0	blue	similar	2.5	3	3	2	2.625
			PeDi	23.7	0.52	19.2	0.2	1.6968	4	6	2	blue	similar	1.5	2	3	2	2.125
			PeEx	14.2	0.52	15.8	0.2	0.8448	4	6	2	blue	similar	2.5	2	3	2	2.375
			PeRo	13.9	0.52	20.3	0.2	0.6336	6	6	0	blue	similar	2.5	3	3	2	2.625
			PeVu	13.9	0.52	15.6	0.2	0.8216	6	3	3	blue	similar	2.5	1.5	3	2	2.25
		mpaF : mpaH	CoOr	23.3	0.52	16.6	0.64	0.2984	4	7	3	green	similar	3	1.5	2	2	2.125	2.20833
			PeVu	13.9	0.52	14.3	0.64	0.3848	6	4	2	green	similar	3	2	2	2	2.25
			ToPa	21.1	0.52	13.6	0.64	0.4536	5	7	2	green	similar	3	2	2	2	2.25
mpa3	P.roqueforti	mpaC : mpaA	CoOr	15.4	0.84	7.5	1.56	0.2472	7	8	1	yellow	similar	3	2.5	1	2	2.125	2.28125	2.25177
			PeRo	0.1	0.84	0.7	1.56	0.2016	1	1	0	blue	similar	3	3	3	2	2.75
			PeVu	8.4	0.84	6.5	1.56	0.6168	7	5	2	green	similar	2.5	2	2	2	2.125
			ToPa	13.6	0.84	6.2	1.56	0.3504	7	8	1	yellow	similar	3	2.5	1	2	2.125
		mpaC : mpaB	AsTe	9.8	0.84	11.3	0.43	0.6746	4	5	1	green	different	2.5	2.5	2	1	2	1.96875
			PeCa	8.6	0.84	7.8	0.43	0.774	3	6	3	green	different	2.5	1.5	2	1	1.75
			PeCh	8.2	0.84	8.2	0.43	0.6724	6	6	0	green	different	2.5	3	2	1	2.125
			PeDi	14.4	0.84	9.5	0.43	1.6022	5	7	2	green	different	1.5	2	2	1	1.625
			PeEx	8.6	0.84	7.9	0.43	0.7654	5	8	3	green	different	2.5	1.5	2	1	1.75
			PeRo1	0.1	0.84	0	0.43	0.0168	1	1	0	blue	similar	3	3	3	2	2.75
			PeRo2	8.4	0.84	7.9	0.43	0.7318	7	4	3	green	different	2.5	1.5	2	1	1.75
			PeVu	8.4	0.84	9.8	0.43	0.5684	7	8	1	green	different	2.5	2.5	2	1	2
		mpaC: mpaDE	HySp	13.5	0.84	17.1	0.59	0.2502	7	6	1	green	similar	3	2.5	2	2	2.375	2.40625
			PeCa	8.6	0.84	13.6	0.59	0.16	3	3	0	green	similar	3	3	2	2	2.5
			PeRo	0.1	0.84	0.1	0.59	0.005	1	1	0	blue	similar	3	3	3	2	2.75
			PeVu	8.4	0.84	13.6	0.59	0.1936	7	3	4	green	similar	3	1	2	2	2
		mpaC : mpaF	PeCa	8.6	0.84	21	0.1	1.0248	3	12	9	blue	different	2	1	3	1	1.75	1.91667
			PeCh	8.2	0.84	20.8	0.1	0.9616	6	11	5	blue	different	2.5	1	3	1	1.875
			PeDi	14.4	0.84	21.3	0.1	1.9932	5	12	7	blue	different	1.5	1	3	1	1.625
			PeEx	8.6	0.84	20.7	0.1	1.0308	5	11	6	blue	different	2	1	3	1	1.75
			PeRo	0.1	0.84	0.8	0.04	0.0104	1	1	0	blue	different	3	3	3	1	2.5
			PeVu	8.4	0.84	19.7	0.1	1.0172	7	9	2	blue	different	2	2	3	1	2
		mpaC : mpaG	PeCa	8.6	0.84	7.7	0.33	0.9366	3	3	0	blue	similar	2.5	3	3	2	2.625	2.525
			PeEx	8.6	0.84	9	0.33	0.8508	5	5	0	blue	similar	2.5	3	3	2	2.625
			PeRo1	0.1	0.84	0.1	0.33	0.0102	1	1	0	blue	similar	3	3	3	2	2.75
			PeRo2	8.4	0.84	9.3	0.33	0.7974	7	5	2	blue	similar	2.5	2	3	2	2.375
			PeVu	8.4	0.84	8.9	0.33	0.8238	7	4	3	blue	similar	2.5	1.5	3	2	2.25
		mpaC : mpaH	PeEx	8.6	0.84	6.1	0.34	1.03	5	2	3	green	somewhat similar	2	1.5	2	1.5	1.75	2.1875
			PeRo	0.1	0.84	2.6	0.34	0.16	1	1	0	blue	somewhat similar	3	3	3	1.5	2.625
		mpaDE : mpaA	BoDo	14.5	0.59	5.7	1.56	0.0674	4	5	1	yellow	similar	3	2.5	1	2	2.125	2.3125
			MeAc	17.9	0.59	7	1.56	0.0718	7	8	1	yellow	similar	3	2.5	1	2	2.125
			PeRo	0.1	0.59	0.7	1.56	0.2066	1	1	0	blue	similar	3	3	3	2	2.75
			PeVu	13.6	0.59	6.5	1.56	0.4232	3	5	2	green	similar	3	2	2	2	2.25
		mpaA : mpaB	AsFu	7.2	1.56	11.7	0.43	1.2402	4	5	1	yellow	similar	2	2.5	1	2	1.875	1.925
			AsHo	7.3	1.56	13.7	0.43	1.0994	6	7	1	yellow	similar	2	2.5	1	2	1.875
			PeOx	7.2	1.56	8	0.43	1.5584	6	3	3	yellow	similar	1.5	1.5	1	2	1.5
			PeRo	0.7	1.56	0	0.43	0.2184	1	1	0	blue	similar	3	3	3	2	2.75
			PeVu	6.5	1.56	9.8	0.43	1.1852	5	8	3	yellow	similar	2	1.5	1	2	1.625
		mpaB : mpaG	AsFi	14.4	0.43	12.8	0.33	0.3936	8	7	1	green	very similar	3	2.5	2	2.5	2.5	2.54167
			AsHo	13.7	0.43	12.6	0.33	0.3466	7	6	1	green	very similar	3	2.5	2	2.5	2.5
			AsIb	13.7	0.43	10.5	0.33	0.4852	7	5	2	green	very similar	3	2	2	2.5	2.375
			AsJo	14.2	0.43	12.5	0.33	0.3962	8	7	1	green	very similar	3	2.5	2	2.5	2.5
			PeCa	7.8	0.43	7.7	0.33	0.1626	6	3	3	blue	very similar	3	1.5	3	2.5	2.5
			PeEx	7.9	0.43	9	0.33	0.0854	8	5	3	blue	very similar	3	1.5	3	2.5	2.5
			PeRo1	0	0.43	0.1	0.33	0.0066	1	1	0	blue	very similar	3	3	3	2.5	2.875
			PeRo2	7.9	0.43	9.3	0.33	0.0656	4	5	1	blue	very similar	3	2.5	3	2.5	2.75
			PeVu	9.8	0.43	8.9	0.33	0.2554	8	4	4	blue	very similar	3	1	3	2.5	2.375
		mpaB : mpaDE	AsCo	14.5	0.43	18.7	0.59	0.9596	8	8	0	yellow	somewhat similar	2.5	3	1	1.5	2	1.91071
			AsFi	14.4	0.43	20.5	0.59	1.1806	8	5	3	yellow	somewhat similar	2	1.5	1	1.5	1.5
			AsOr	10.5	0.43	17.7	0.59	1.1856	5	6	1	yellow	somewhat similar	2	2.5	1	1.5	1.75
			AsPh	14.5	0.43	19	0.59	0.995	9	8	1	yellow	somewhat similar	2.5	2.5	1	1.5	1.875
			PeCa	7.8	0.43	13.6	0.59	0.934	6	3	3	green	somewhat similar	2.5	1.5	2	1.5	1.875
			PeRo	0	0.43	0.1	0.59	0.0118	1	1	0	blue	somewhat similar	3	3	3	1.5	2.625
			PeVu	9.8	0.43	13.6	0.59	0.762	8	3	5	green	somewhat similar	2.5	1	2	1.5	1.75
		mpaG : mpaH	AsHo	12.6	0.33	9.3	0.34	0.1992	6	6	0	green	very similar	3	3	2	2.5	2.625	2.48214
			AsIb	10.5	0.33	7.8	0.34	0.1626	5	4	1	green	very similar	3	2.5	2	2.5	2.5
			AsJo	12.5	0.33	9.4	0.34	0.1858	7	5	2	green	very similar	3	2	2	2.5	2.375
			AlGa	15.6	0.33	17.6	0.59	1.0472	10	9	1	green	very similar	2	2.5	2	2.5	2.25
			CoVi	18.5	0.33	17.1	0.59	0.7968	9	9	0	green	very similar	2.5	3	2	2.5	2.5
			PeEx	9	0.33	6.1	0.34	0.1792	5	2	3	green	very similar	3	1.5	2	2.5	2.25
			PeRo	0.1	0.33	2.6	0.34	0.1702	1	1	0	blue	very similar	3	3	3	2.5	2.875
		mpaF : mpaA	AsHo	21.3	0.1	7.3	1.56	1.8516	6	10	4	yellow	somewhat similar	1.5	1	1	1.5	1.25	1.65625
			PeOx	21.7	0.1	7.2	1.56	1.8124	6	8	2	yellow	somewhat similar	1.5	2	1	1.5	1.5
			PeRo	0.8	0.04	0.7	1.56	0.212	1	1	0	blue	somewhat similar	3	3	3	1.5	2.625
			PeVu	19.7	0.1	6.5	1.56	1.634	5	9	4	yellow	somewhat similar	1.5	1	1	1.5	1.25
		mpaF : mpaB	AsCo	20.8	0.1	14.5	0.43	0.831	7	8	1	blue	very similar	2.5	2.5	3	2.5	2.625	2.53906
			AsFi	20.9	0.1	14.4	0.43	0.8204	7	8	1	blue	very similar	2.5	2.5	3	2.5	2.625
			AsHo	21.3	0.1	13.8	0.43	0.7608	6	7	1	blue	very similar	2.5	2.5	3	2.5	2.625
			AsIb	21.5	0.1	13.7	0.43	0.7482	6	7	1	blue	very similar	2.5	2.5	3	2.5	2.625
			AsJo	21.1	0.1	14.3	0.43	0.8078	7	8	1	blue	very similar	2.5	2.5	3	2.5	2.625
			AsOr	20.1	0.1	10.5	0.43	0.501	4	5	1	blue	very similar	2.5	2.5	3	2.5	2.625
			AsPh	20.7	0.1	14.5	0.43	0.833	7	9	2	blue	very similar	2.5	2	3	2.5	2.5
			PeCa	21	0.1	7.8	0.43	0.2508	12	6	6	blue	very similar	3	1	3	2.5	2.375
			PeCh1	2.7	0.04	8.2	0.43	0.6836	2	3	1	blue	very similar	2.5	2.5	3	2.5	2.625
			PeCh2	20.8	0.1	17	0.43	1.046	11	6	5	blue	very similar	2	1	3	2.5	2.125
			PeDi	21.3	0.1	9.5	0.43	0.391	12	7	5	blue	very similar	3	1	3	2.5	2.375
			PeEx	20.7	0.1	7.9	0.43	0.2654	11	8	3	blue	very similar	3	1.5	3	2.5	2.5
			PeNa	20.8	0.1	8.4	0.43	0.3064	11	6	5	blue	very similar	3	1	3	2.5	2.375
			PeOx	21.8	0.1	8	0.43	0.252	8	3	5	blue	very similar	3	1	3	2.5	2.375
			PeRo	0.8	0.04	0	0.43	0.0064	1	1	0	blue	very similar	3	3	3	2.5	2.875
			PeVu	19.7	0.1	9.8	0.43	0.4488	9	8	1	blue	very similar	3	2.5	3	2.5	2.75
		mpaF : mpaDE	AsCo	20.8	0.1	18.8	0.59	1.8024	7	8	1	green	very similar	1.5	2.5	2	2.5	2.125	2.23214
			AsFi	20.9	0.1	20.5	0.59	2.001	7	5	2	green	very similar	1	2	2	2.5	1.875
			AsOr	20.1	0.1	17.6	0.59	1.6748	4	6	2	green	very similar	1.5	2	2	2.5	2
			AsPh	20.7	0.1	19	0.59	1.828	7	8	1	green	very similar	1.5	2.5	2	2.5	2.125
			PeCa	5.9	0.04	13.6	0.59	1.5576	4	3	1	blue	very similar	1.5	2.5	3	2.5	2.375
			PeRo	0.8	0.04	0.1	0.59	0.0054	1	1	0	blue	very similar	3	3	3	2.5	2.875
			PeVu	8.9	0.04	13.6	0.59	1.5336	5	3	2	blue	very similar	1.5	2	3	2.5	2.25
		mpaF : mpaG	AsFi	20.9	0.1	12.8	0.33	0.4268	7	7	0	blue	same	3	3	3	3	3	2.78409
			AsHo	21.3	0.1	12.6	0.33	0.4056	6	6	0	blue	same	3	3	3	3	3
			AsIb	21.5	0.1	10.5	0.33	0.263	6	5	1	blue	same	3	2.5	3	3	2.875
			AsJo	21.1	0.1	12.5	0.33	0.403	7	7	0	blue	same	3	3	3	3	3
			PeCa1	5.9	0.04	7.7	0.33	0.461	4	3	1	blue	same	3	2.5	3	3	2.875
			PeCa2	21	0.1	11.9	0.33	0.3654	12	5	7	blue	same	3	1	3	3	2.5
			PeEx1	5.9	0.04	9	0.33	0.5468	3	5	2	blue	same	2.5	2	3	3	2.625
			PeEx2	20.7	0.1	12.2	0.33	0.18	11	5	6	blue	same	3	1	3	3	2.5
			PeRo	0.8	0.04	0.1	0.33	0.0002	1	1	0	blue	same	3	3	3	3	3
			PeVu1	8.9	0.04	8.9	0.33	0.5162	5	4	1	blue	same	2.5	2.5	3	3	2.75
			PeVu2	19.7	0.1	12.5	0.33	0.431	9	4	5	blue	same	3	1	3	3	2.5
		mpaF : mpaH	AsCo	20.8	0.1	16.8	0.34	0.7264	7	10	3	green	very similar	2.5	1.5	2	2.5	2.125	2.35938
			AsHo	21.3	0.1	9.3	0.34	0.2064	6	6	0	green	very similar	3	3	2	2.5	2.625
			AsIb	21.5	0.1	16.6	0.34	0.6988	6	9	3	green	very similar	2.5	1.5	2	2.5	2.125
			AsJo	21.1	0.1	9.4	0.34	0.2172	7	5	2	green	very similar	3	2	2	2.5	2.375
			AsOr	20.1	0.1	16.7	0.34	0.7336	4	6	2	green	very similar	2.5	2	2	2.5	2.25
			AsPh	20.7	0.1	16.7	0.34	0.7216	7	11	4	green	very similar	2.5	1	2	2.5	2
			PeEx	5.9	0.04	6.1	0.34	0.3676	3	2	1	green	very similar	3	2.5	2	2.5	2.5
			PeRo	0.8	0.04	2.6	0.34	0.1704	1	1	0	blue	very similar	3	3	3	2.5	2.875
bot	B.cinera	bot1 : bot2	BoCi	0	0.53	0	0.58	0	1	1	0	blue	very similar	3	3	3	2.5	2.875	2.5	2.35789
			BoEl	0.2	0.53	0.8	0.58	0.119333	3	3	0	green	very similar	3	3	2	2.5	2.625
			BoPa	0.4	0.53	0.9	0.58	0.103333	4	3	1	green	very similar	3	2.5	2	2.5	2.5
			BoPo	0.3	0.53	0.7	0.58	0.0823333	4	3	1	green	very similar	3	2.5	2	2.5	2.5
			CoNy	7.7	0.53	9.3	0.58	0.437667	9	11	2	green	very similar	3	2	2	2.5	2.375
			CoOr	7.3	0.53	9	0.58	0.450333	7	9	2	green	very similar	3	2	2	2.5	2.375
			CoSa	7.4	0.53	8.9	0.58	0.413333	8	10	2	green	very similar	3	2	2	2.5	2.375
			CoSi	7.7	0.53	9.2	0.58	0.418333	9	11	2	green	very similar	3	2	2	2.5	2.375
			FuFu	10.4	0.53	9.8	0.58	0.0573333	8	7	1	green	very similar	3	2.5	2	2.5	2.5
			FuPr	10.4	0.53	9.9	0.58	0.0766667	8	7	1	green	very similar	3	2.5	2	2.5	2.5
			HyEc	2.5	0.53	4.3	0.58	0.389667	4	5	1	green	very similar	3	2.5	2	2.5	2.5
		bot1 : bot3	AsCo	10.3	0.53	17	0.35	0.163667	7	9	2	green	very similar	3	2	2	2.5	2.375	2.73214
			BoCi	0	0.53	0	0.35	0	1	1	0	blue	very similar	3	3	3	2.5	2.875
			BoEl	0.2	0.53	0.5	0.35	0.023	3	3	0	blue	very similar	3	3	3	2.5	2.875
			BoPa	0.4	0.53	0.6	0.35	0.000666667	4	4	0	blue	very similar	3	3	3	2.5	2.875
			BoPo	0.3	0.53	0.7	0.35	0.0286667	4	4	0	blue	very similar	3	3	3	2.5	2.875
			CoTo	0.7	0.53	1.7	0.35	0.0746667	3	3	0	green	very similar	3	3	2	2.5	2.625
			HyEc	2.5	0.53	5.2	0.35	0.165	4	4	0	green	very similar	3	3	2	2.5	2.625
		bot1 : bot4	BoCi	0	0.53	0	0.41	0	1	1	0	blue	very similar	3	3	3	2.5	2.875	2.55357
			BoEl	0.2	0.53	0.5	0.41	0.033	3	3	0	green	very similar	3	3	2	2.5	2.625
			BoPa	0.4	0.53	0.5	0.41	0.00233333	4	3	1	green	very similar	3	2.5	2	2.5	2.5
			BoPo	0.3	0.53	0.5	0.41	0.0153333	4	3	1	green	very similar	3	2.5	2	2.5	2.5
			CoNy	7.7	0.53	10.6	0.41	0.0883333	9	7	2	green	very similar	3	2	2	2.5	2.375
			CoTo	0.7	0.53	1.3	0.41	0.054	3	4	1	green	very similar	3	2.5	2	2.5	2.5
			HyEc	2.5	0.53	4.1	0.41	0.118667	4	5	1	green	very similar	3	2.5	2	2.5	2.5
		bot1 : bot5	AsCo	10.3	0.53	9.4	0.54	0.127667	7	6	1	green	very similar	3	2.5	2	2.5	2.5	2.4375
			BoEl	0.2	0.53	0.7	0.54	0.0906667	3	2	1	blue	very similar	3	2.5	3	2.5	2.75
			BoPa	0.4	0.53	0.5	0.54	0.0193333	4	2	2	blue	very similar	3	2	3	2.5	2.625
			BoPo	0.3	0.53	0.6	0.54	0.055	4	2	2	blue	very similar	3	2	3	2.5	2.625
			CoNy	7.7	0.53	4.9	0.54	0.478333	9	7	2	green	similar	3	2	2	2	2.25
			CoOr	7.3	0.53	4.3	0.54	0.515667	7	5	2	green	similar	2.5	2	2	2	2.125
			CoSa	7.4	0.53	4.9	0.54	0.425333	8	6	2	green	similar	3	2	2	2	2.25
			CoSi	7.7	0.53	4.9	0.54	0.478333	9	7	2	green	similar	3	2	2	2	2.25
			CoTo	0.7	0.53	1.9	0.54	0.218333	3	3	0	green	very similar	3	3	2	2.5	2.625
			HyEc	2.5	0.53	6.5	0.54	0.728333	4	5	1	green	very similar	2.5	2.5	2	2.5	2.375
		bot1 : bot6	BoEl	0.2	0.53	0.1	4.08	0.100667	3	2	1	green	similar	3	2.5	2	2	2.375	2.15625
			BoPa	0.4	0.53	0.1	4.08	0.0653333	4	2	2	green	similar	3	2	2	2	2.25
			BoPo	0.3	0.53	0.1	4.08	0.083	4	2	2	green	similar	3	2	2	2	2.25
			HyEc	2.5	0.53	10.4	4.08	13.7023	4	3	1	green	somewhat similar	1	2.5	2	1.5	1.75
		bot1 : bot7	BoCi	0	0.53	0	0.39	0	1	1	0	green	very similar	3	3	2	2.5	2.625	2.5
			BoEl	0.2	0.53	0.7	0.39	0.0556667	3	3	0	green	very similar	3	3	2	2.5	2.625
			BoPa	0.4	0.53	0.6	0.39	0.00733333	4	3	1	green	very similar	3	2.5	2	2.5	2.5
			BoPo	0.3	0.53	0.7	0.39	0.038	4	3	1	green	very similar	3	2.5	2	2.5	2.5
			CoTo	0.7	0.53	1.5	0.39	0.0713333	3	4	1	green	very similar	3	2.5	2	2.5	2.5
			HyEc	2.5	0.53	5.7	0.39	0.299333	4	7	3	green	very similar	3	1.5	2	2.5	2.25
		bot2 : bot3	BoCi	0	0.58	0	0.35	0	1	1	0	green	very similar	3	3	2	2.5	2.625	2.375
			BoDo	10.3	0.58	17.4	0.35	1.87533	8	6	2	yellow	very similar	1.5	2	1	2.5	1.75
			BoEl	0.8	0.58	0.5	0.35	0.115667	3	3	0	green	very similar	3	3	2	2.5	2.625
			BoPa	0.9	0.58	0.6	0.35	0.0653333	3	4	1	green	very similar	3	2.5	2	2.5	2.5
			BoPo	0.7	0.58	0.7	0.35	0.749667	3	4	1	green	very similar	2.5	2.5	2	2.5	2.375
			HyEc	4.3	0.58	5.2	0.35	0.606667	5	4	1	green	very similar	2.5	2.5	2	2.5	2.375
		bot2 : bot4	BoCi	0	0.58	0	0.41	1.99133	1	1	0	yellow	similar	1.5	3	1	2	1.875	1.82812
			BoDo	10.3	0.58	15.2	0.41	0.0863333	8	13	5	yellow	similar	3	1	1	2	1.75
			BoEl	0.8	0.58	0.5	0.41	0.0863333	3	3	0	yellow	similar	3	3	1	2	2.25
			BoPa	0.9	0.58	0.5	0.41	0.105667	3	3	0	yellow	similar	3	3	1	2	2.25
			BoPo	0.7	0.58	0.5	0.41	1.31333	3	3	4	yellow	similar	2	1	1	2	1.5
			CoNy	9.3	0.58	10.6	0.41	1.23767	11	7	6	yellow	similar	2	1	1	2	1.5
			HyEc	4.3	0.58	4.1	0.41	0.271	5	5	5	yellow	similar	3	1	1	2	1.75
			PeRo	7.2	0.58	13.7	0.41	0.480333	6	10	4	yellow	similar	3	1	1	2	1.75
		bot2 : bot5	BoEl	0.8	0.58	0.7	0.54	0.0286667	3	2	1	green	similar	3	2.5	2	2	2.375	2.125
			BoPa	0.9	0.58	0.5	0.54	0.084	3	2	1	green	similar	3	2.5	2	2	2.375
			BoPo	0.7	0.58	0.6	0.54	0.0273333	3	2	4	green	similar	3	1	2	2	2
			CoNy	9.3	0.58	4.9	0.54	0.916	11	7	6	green	similar	2.5	1	2	2	1.875
			CoOr	9	0.58	4.3	0.54	0.966	9	5	3	green	similar	2.5	1.5	2	2	2
			CoSa	8.9	0.58	4.9	0.54	0.838667	10	6	3	green	similar	2.5	1.5	2	2	2
			CoSi	9.2	0.58	4.9	0.54	0.896667	11	7	6	green	similar	2.5	1	2	2	1.875
			HyEc	4.3	0.58	6.5	0.54	0.338667	5	5	0	green	similar	3	3	2	2	2.5
		bot2 : bot6	BoEl	0.8	0.58	0.1	4.08	0.0186667	3	2	1	green	similar	3	2.5	2	2	2.375	2.1875
			BoPa	0.9	0.58	0.1	4.08	0.038	3	2	1	green	similar	3	2.5	2	2	2.375
			BoPo	0.7	0.58	0.1	4.08	0.000666667	3	2	1	green	similar	3	2.5	2	2	2.375
			HyEc	4.3	0.58	10.4	4.08	13.3127	5	3	2	green	somewhat similar	1	2	2	1.5	1.625
		bot2 : bot7	BoCi	0	0.58	0	0.39	0	1	1	0	blue	very similar	3	3	3	2.5	2.875	2.54167
			BoEl	0.8	0.58	0.7	0.39	0.0636667	3	3	0	green	very similar	3	3	2	2.5	2.625
			BoPa	0.9	0.58	0.6	0.39	0.096	3	3	0	green	very similar	3	3	2	2.5	2.625
			BoPo	0.7	0.58	0.7	0.39	0.0443333	3	3	0	green	very similar	3	3	2	2.5	2.625
			DaEs	5.2	0.58	11.2	0.39	0.450667	5	10	5	green	very similar	3	1	2	2.5	2.125
			HyEc	4.3	0.58	5.7	0.39	0.0903333	5	7	2	green	very similar	3	2	2	2.5	2.375
lep	A.flavus	lepA : lepB	AsOr	0	0.75	0	0.95	0	1	1	0	blue	somewhat similar	3	3	3	1.5	2.625	2.25	2.28464
			PhSc	17.6	0.75	16	0.95	0.4	7	5	2	yellow	somewhat similar	3	2	1	1.5	1.875
		lepA : Gen1	PeCa	12.5	0.75	27.4	1.03	3.7694	5	6	1	yellow	different	1	2.5	1	1	1.375	1.375
			PhSc	17.6	0.75	26.9	1.03	2.9014	7	5	2	yellow	different	1	2	1	1	1.25
			ToOp	11.4	0.75	27.9	1.03	4.0374	5	5	0	yellow	different	1	3	1	1	1.5
		lepA : lepC	AsOr	0	0.75	0	0.72	0	1	1	0	blue	similar	3	3	3	2	2.75	2.375
			CoSi	10.6	0.75	13.3	0.72	0.3252	4	5	1	green	similar	3	2.5	2	2	2.375
			PeCa	12.5	0.75	16	0.72	0.429	5	7	2	yellow	similar	3	2	1	2	2
		lepA : lepD	AsFi	13.2	0.75	10.3	1.04	0.1624	6	7	1	blue	similar	3	2.5	3	2	2.625	2.46429
			AsJo	13.3	0.75	10.3	1.04	0.1474	6	7	1	blue	similar	3	2.5	3	2	2.625
			AsOr	0	0.75	1.2	1.04	0.2496	1	1	0	blue	similar	3	3	3	2	2.75
			PeOx1	12.2	0.75	11.3	1.04	0.5204	8	6	2	green	somewhat similar	2.5	2	2	1.5	2
			PeOx2	14.2	0.75	11.5	1.04	0.262	8	6	2	green	somewhat similar	3	2	2	1.5	2.125
			PhCh	8.2	0.75	6	1.04	0.018	2	2	0	blue	similar	3	3	3	2	2.75
			ToOp	11.4	0.75	11.9	1.04	0.7652	5	3	2	blue	similar	2.5	2	3	2	2.375
		lepA : lepE	AsOr	0	0.75	0	1.34	0	1	1	0	blue	somewhat similar	3	3	3	1.5	2.625	2.3125
			PhSc	17.6	0.75	14.7	1.34	1.2996	7	6	1	green	somewhat similar	2	2.5	2	1.5	2
		lepA : lepF	AsOr	0	0.75	0.2	0.98	0.0392	1	1	0	blue	somewhat similar	3	3	3	1.5	2.625	2.3125
			PhSc	17.6	0.75	16.7	0.98	0.6332	7	5	2	green	somewhat similar	2.5	2	2	1.5	2
		lepA : lepG	AsFi	13.2	0.75	17	0.43	0.518	6	6	0	green	different	2.5	3	2	1	2.125	2.5
			AsJo	13.3	0.75	16.6	0.43	0.5674	6	6	0	green	different	2.5	3	2	1	2.125
			AsOr	0	0.75	0.1	0.43	0.0086	1	1	0	blue	very similar	3	3	3	2.5	2.875
			CoSi	10.6	0.75	14.2	0.43	0.3688	4	4	0	blue	very similar	3	3	3	2.5	2.875
			FuFu	11	0.75	15.9	0.43	0.2826	5	5	0	blue	very similar	3	3	3	2.5	2.875
			FuPr	11	0.75	16	0.43	0.274	5	5	0	blue	very similar	3	3	3	2.5	2.875
			PeOx1	12.2	0.75	17.4	0.43	0.3336	8	6	2	green	very similar	3	2	2	2.5	2.375
			PeOx2	14.2	0.75	15.9	0.43	0.7626	8	5	3	green	very similar	2.5	1.5	2	2.5	2.125
			PhCh	8.2	0.75	14.1	0.43	0.0174	2	3	1	green	very similar	3	2.5	2	2.5	2.5
			TrAr	12.1	0.75	17.3	0.43	0.3272	8	5	3	green	very similar	3	1.5	2	2.5	2.25
		lepA : lepH	AsFi	13.2	0.75	21.1	0.44	0.1232	6	7	1	green	different	3	2.5	2	1	2.125	2.35227
			AsJo	13.3	0.75	21.2	0.44	0.1294	6	7	1	green	different	3	2.5	2	1	2.125
			AsOr	0	0.75	0	0.44	0	1	1	0	blue	very similar	3	3	3	2.5	2.875
			CoSi	10.6	0.75	10.9	0.47	0.5654	4	5	1	green	very similar	2.5	2.5	2	2.5	2.375
			FuFu	11	0.75	10.8	0.47	0.6348	5	7	2	green	very similar	2.5	2	2	2.5	2.25
			FuPr	11	0.75	10.9	0.47	0.6254	5	7	2	green	very similar	2.5	2	2	2.5	2.25
			PeOx	12.2	0.75	17.1	0.44	0.3252	8	6	2	green	very similar	3	2	2	2.5	2.375
			PhCh	8.2	0.75	9.8	0.44	0.3676	2	3	1	green	very similar	3	2.5	2	2.5	2.5
			PhSc	17.6	0.75	14	0.44	1.408	7	4	3	green	very similar	2	1.5	2	2.5	2
			ToOp	11.4	0.75	15.7	0.44	0.3284	5	4	1	green	very similar	3	2.5	2	2.5	2.5
			TrAr	12.1	0.75	17.7	0.44	0.2574	8	7	1	green	very similar	3	2.5	2	2.5	2.5
		lepA : lepI	AsOr	0	0.75	0.1	0.41	0.0082	1	1	0	blue	somewhat similar	3	3	3	1.5	2.625	2.25
			PeCa	12.5	0.75	17.8	0.41	0.4154	5	2	3	green	somewhat similar	3	1.5	2	1.5	2
			PhCh	8.2	0.75	19.7	0.41	0.3854	2	4	2	blue	somewhat similar	3	2	3	1.5	2.375
			PhSc	17.6	0.75	17.2	0.41	1.2296	7	6	1	green	somewhat similar	2	2.5	2	1.5	2
		lepE : lepG	AsOr	0	1.35	0	0.43	0	1	1	0	blue	somewhat similar	3	3	3	1.5	2.625	2.625
		lepE : lepH	AsOr	0	1.35	0	0.44	0	1	1	0	blue	somewhat similar	3	3	3	1.5	2.625	1.79167
			CoCa	16.9	1.35	15.3	0.44	3.2166	5	4	1	yellow	different	1	2.5	1	1	1.375
			PhSc	17.7	1.35	14	0.44	3.547	5	4	1	yellow	different	1	2.5	1	1	1.375
		lepE : lepD	AsOr	0	1.35	1.2	1.04	0.2496	1	1	0	blue	somewhat similar	3	3	3	1.5	2.625	2.4375
			CoCa	16.9	1.35	20.2	1.04	0.3614	5	6	1	green	somewhat similar	3	2.5	2	1.5	2.25
		lepE : lepF	AsOr	0	1.35	0.2	0.98	0.0392	1	1	0	blue	somewhat similar	3	3	3	1.5	2.625	2.01562
			BoCi	13.5	1.35	15.7	0.98	0.5678	5	12	7	green	different	2.5	1	2	1	1.625
			BoGa	13.9	1.35	15.4	0.98	0.7346	8	10	2	green	different	2.5	2	2	1	1.875
			BoHy	13.9	1.35	15.4	0.98	0.7346	9	9	0	green	different	2.5	3	2	1	2.125
			BoPa	13.6	1.35	15.3	0.98	0.6732	7	8	1	green	different	2.5	2.5	2	1	2
			CaSp	15.3	1.35	14.3	0.98	1.3282	6	7	1	green	somewhat similar	2	2.5	2	1.5	2
			BoTu	13.9	1.35	15.4	0.98	0.7346	9	11	2	green	different	2.5	2	2	1	1.875
			PhSc	17.7	1.35	16.6	0.98	1.5254	5	5	0	green	somewhat similar	1.5	3	2	1.5	2
		lepG : lepF	AsOr	0	0.43	0.2	0.98	0.0392	1	1	0	blue	somewhat similar	3	3	3	1.5	2.625	2.3125
			TrVi	14	0.43	11.8	0.98	1.1088	3	2	1	green	somewhat similar	2	2.5	2	1.5	2
		lepG : lepH	AsFi	17	0.43	21.1	0.44	0.3948	6	7	1	green	same	3	2.5	2	3	2.625	2.72727
			AsJo	16.6	0.43	21.2	0.44	0.438	6	7	1	green	same	3	2.5	2	3	2.625
			AsOr	0.1	0.43	0	0.44	0.0086	1	1	0	blue	same	3	3	3	3	3
			CoSi	14.2	0.43	10.9	0.47	0.1966	4	5	1	blue	same	3	2.5	3	3	2.875
			FuFu	15.9	0.43	10.8	0.47	0.3522	5	7	2	blue	same	3	2	3	3	2.75
			FuPr	16	0.43	10.9	0.47	0.3514	5	7	2	blue	same	3	2	3	3	2.75
			PeOx	15.9	0.43	17.1	0.44	0.1374	5	6	1	green	same	3	2.5	2	3	2.625
			PhCh	14.1	0.43	9.8	0.44	0.3502	3	3	0	green	same	3	3	2	3	2.75
			TrAr	17.3	0.43	17.7	0.44	0.0698	5	7	2	green	same	3	2	2	3	2.5
			TrVi1	14	0.43	17	0.44	0.292	3	4	1	blue	same	3	2.5	3	3	2.875
			TrVi2	20.1	0.43	21.8	0.44	0.1898	8	7	1	green	same	3	2.5	2	3	2.625
		lepH : lepD	AsFi	21.1	0.44	10.3	1.04	0.2856	7	7	0	green	very similar	3	3	2	2.5	2.625	2.45312
			AsJo	21.2	0.44	10.3	1.04	0.2768	7	7	0	green	very similar	3	3	2	2.5	2.625
			AsOr	0	0.44	1.2	1.04	0.2496	1	1	0	blue	very similar	3	3	3	2.5	2.875
			CoCa	15.3	0.44	20.2	1.04	2.8552	4	6	2	green	very similar	1	2	2	2.5	1.875
			PeOx	17.1	0.44	11.5	1.04	0.8872	6	6	0	green	very similar	2.5	3	2	2.5	2.5
			PhCh	9.8	0.44	6	1.04	0.3856	3	2	1	green	very similar	3	2.5	2	2.5	2.5
			ToOp	15.7	0.44	11.9	1.04	1.0936	4	3	1	green	very similar	2	2.5	2	2.5	2.25
			TrHa	17.1	0.44	11.5	1.04	0.8872	5	6	1	green	very similar	2.5	2.5	2	2.5	2.375
ftm	A.fumigatus	ftmA : ftmC	AsCo	10.3	1.2	11.7	0.48	2.248	7	6	1	yellow	somewhat similar	1	2.5	1	1.5	1.5	1.27083	1.78018
			AsFl	6.2	1.2	7.5	0.48	1.28	4	3	1	yellow	similar	2	2.5	1	2	1.875
			AsOr	6.2	1.2	7.5	0.48	1.28	4	3	1	yellow	similar	2	2.5	1	2	1.875
			PeCa	10.2	1.2	11.2	0.48	2.288	8	5	3	yellow	somewhat similar	1	1.5	1	1.5	1.25
			TrAr	12.3	1.2	9.3	0.48	3.432	9	4	5	yellow	somewhat similar	1	1	1	1.5	1.125
		ftmA : ftmD	CaSp	11.7	1.2	13.7	0.84	0.844	8	7	1	yellow	somewhat similar	2.5	2.5	1	1.5	1.875	2.25
			AsFu	0	1.2	0	0.84	0	1	1	0	blue	somewhat similar	3	3	3	1.5	2.625
		ftmA : ftmB	AsFl	6.2	1.2	7.5	0.93	0.155	4	5	1	yellow	similar	3	2.5	1	2	2.125	1.82143
			AsFu	0	1.2	0	0.93	2.48	1	1	0	blue	somewhat similar	1	3	3	1.5	2.125
			AsOr	6.2	1.2	7.6	0.93	3.244	4	5	1	yellow	somewhat similar	1	2.5	1	1.5	1.5
			MeAc	14	1.2	10.1	0.93	0.949	11	7	4	yellow	similar	2.5	1	1	2	1.625
			PeCa	10.2	1.2	8.4	0.93	1.476	8	5	3	yellow	similar	2	1.5	1	2	1.625
			PeEx	8.1	1.2	10.5	0.93	0.015	7	8	1	yellow	similar	3	2.5	1	2	2.125
			TrAr	12.3	1.2	9.8	0.93	1.882	9	7	2	yellow	similar	1.5	2	1	2	1.625
		ftmA : ftmE	AsOr	6.2	1.2	19.4	0.39	0.042	4	5	1	yellow	somewhat similar	3	2.5	1	1.5	2	1.75
			MeAl	14	1.2	23.9	0.39	2.493	11	9	2	yellow	somewhat similar	1	2	1	1.5	1.375
			PeCa	10.2	1.2	21.4	0.39	1.298	8	5	3	yellow	somewhat similar	2	1.5	1	1.5	1.5
			PeNa	3.4	1.2	12.2	0.39	0.226	3	1	2	green	somewhat similar	3	2	2	1.5	2.125
		ftmA : ftmF	AsCo	10.3	1.2	9.1	0.68	2.05733	7	4	3	yellow	different	1	1.5	1	1	1.125	1.43056
			AsFu	0	1.2	0	0.68	0	1	1	0	blue	similar	3	3	3	2	2.75
			CaSp	11.7	1.2	13.8	0.68	1.552	8	9	1	yellow	different	1.5	2.5	1	1	1.5
			EuLa	11.6	1.2	13.7	0.68	1.53467	7	10	3	yellow	different	1.5	1.5	1	1	1.25
			OiMa	5.2	1.2	13.5	0.68	0.98	4	9	5	yellow	different	2.5	1	1	1	1.375
			PeCa1	10.2	1.2	8.4	0.68	2.176	8	5	3	yellow	different	1	1.5	1	1	1.125
			PeCa2	3.4	1.2	11.7	0.68	1.292	3	5	2	yellow	different	2	2	1	1	1.5
			PeVu1	10.2	1.2	8.5	0.68	2.15333	7	5	2	yellow	different	1	2	1	1	1.25
			PeVu2	12.7	1.2	11.6	0.68	2.45067	12	6	6	yellow	different	1	1	1	1	1
		ftmF : ftmH	AsFi	13.5	0.69	20.2	0.83	1.4902	3	7	4	green	similar	2	1	2	2	1.75	2.10938
			AsFu	0	0.69	0	0.83	0	1	1	0	blue	similar	3	3	3	2	2.75
			AsHo1	20.2	0.69	9.3	0.83	1.2438	7	6	1	green	similar	2	2.5	2	2	2.125
			AsHo2	20.9	0.69	20	0.83	0.4358	8	6	2	green	similar	3	2	2	2	2.25
			AsJo	13.5	0.69	20.2	0.83	1.4902	3	7	4	green	similar	2	1	2	2	1.75
			DaEs	23.3	0.69	16.1	0.83	0.5428	7	6	1	green	similar	2.5	2.5	2	2	2.25
			HyEc	24.5	0.69	15.5	0.83	0.808	7	6	1	green	similar	2.5	2.5	2	2	2.25
			PeCa	14	0.69	17.8	0.83	1.0228	5	9	4	green	similar	2	1	2	2	1.75
		ftmA : ftmG	AsFl	6.2	1.2	12	0.6	0.08	4	10	6	yellow	different	3	1	1	1	1.5	1.575
			AsFu	0	1.2	0.2	0.6	0.04	1	1	0	blue	similar	3	3	3	2	2.75
			AsOr	6.2	1.2	12	0.6	0.08	4	10	6	yellow	different	3	1	1	1	1.5
			PeVu1	10.2	1.2	3.3	0.6	3.42	7	4	3	yellow	different	1	1.5	1	1	1.125
			PeVu2	12.7	1.2	12.7	0.6	2.54	12	6	6	yellow	different	1	1	1	1	1
		ftmA : ftmH	AsFl	6.2	1.2	11.8	0.81	0.706	4	6	2	green	similar	2.5	2	2	2	2.125	1.92857
			AsFu	0	1.2	0	0.81	0	1	1	0	blue	similar	3	3	3	2	2.75
			AsOr	6.2	1.2	11.8	0.81	0.706	4	6	2	green	similar	2.5	2	2	2	2.125
			MeAc	14	1.2	10.6	0.81	2.738	11	7	4	yellow	somewhat similar	1	1	1	1.5	1.125
			PeCa	10.2	1.2	10.8	0.81	1.164	8	9	1	yellow	similar	2	2.5	1	2	1.875
			PeEx	8.1	1.2	11.1	0.81	0.243	7	7	0	yellow	similar	3	3	1	2	2.25
			TrAr	12.3	1.2	10.2	0.81	2.166	9	6	3	yellow	somewhat similar	1	1.5	1	1.5	1.25
		ftmA : ftmI	AsFl	6.2	1.2	7.3	2.19	2.849	4	6	2	yellow	somewhat similar	1	2	1	1.5	1.375	2.15625
			AsFu	0	1.2	0	2.19	0	1	1	0	blue	similar	3	3	3	2	2.75
			PeCa	10.2	1.2	6.3	2.19	0.519	7	9	2	green	similar	2.5	2	2	2	2.125
			PeVu	10.2	1.2	6.2	2.19	0.446	7	8	1	green	similar	3	2.5	2	2	2.375
		ftmB : ftmC	AsFl	7.5	0.93	7.5	0.48	1.125	5	3	2	green	similar	2	2	2	2	2	1.90625
			AsOr	7.6	0.93	7.5	0.48	1.156	5	3	2	green	similar	2	2	2	2	2
			PeCa	8.4	0.93	11.2	0.48	0.812	5	5	0	yellow	similar	2.5	3	1	2	2.125
			TrAr	9.8	0.93	9.3	0.48	1.55	7	4	3	yellow	similar	1.5	1.5	1	2	1.5
		ftmB : ftmD	ArBe	16.4	0.95	17.6	0.67	0.7576	9	7	2	yellow	similar	2.5	2	1	2	1.875	2.09375
			AsFi	13.5	0.95	20.8	0.67	0.2222	7	6	1	yellow	similar	3	2.5	1	2	2.125
			AsFu	0	0.93	0	0.84	0	1	1	0	blue	similar	3	3	3	2	2.75
			AsJo	13.5	0.95	14.8	0.67	0.5818	7	3	4	yellow	similar	2.5	1	1	2	1.625
		ftmB : ftmE	AsFi	13.5	0.95	24.7	0.39	0.6384	7	3	4	green	different	2.5	1	2	1	1.625	1.9375
			AsJo	13.5	0.95	24.4	0.39	0.6618	7	3	4	green	different	2.5	1	2	1	1.625
			AsOr	12.4	0.95	28.5	0.45	0.209	5	5	0	green	different	3	3	2	1	2.25
			PeCa	13.7	0.95	30.5	0.45	0.142	5	5	0	green	different	3	3	2	1	2.25
		ftmB : ftmF	AsFi	13.5	0.95	13.5	0.69	0.702	7	3	4	green	somewhat similar	2.5	1	2	1.5	1.75	2.11111
			AsFu	0	0.93	0	0.69	0	1	1	0	green	somewhat similar	3	3	2	1.5	2.375
			AsJo	13.5	0.95	13.5	0.69	0.702	7	3	4	green	somewhat similar	2.5	1	2	1.5	1.75
			AsHo1	13.4	0.95	20.2	0.69	0.2416	6	7	1	green	somewhat similar	3	2.5	2	1.5	2.25
			AsHo2	16	0.95	20.9	0.69	0.1558	7	8	1	green	somewhat similar	3	2.5	2	1.5	2.25
			DaEs	15.4	0.95	23.3	0.69	0.2894	7	7	0	green	somewhat similar	3	3	2	1.5	2.375
			HyEc	14.9	0.95	24.5	0.69	0.55	7	7	0	green	somewhat similar	2.5	3	2	1.5	2.25
			PeCa1	13.7	0.95	14	0.69	0.671	5	5	0	green	somewhat similar	2.5	3	2	1.5	2.25
			PeCa2	17	0.95	19.2	0.69	0.5804	10	5	5	green	somewhat similar	2.5	1	2	1.5	1.75
		ftmB : ftmG	ArBe	16.4	0.95	24.1	0.61	0.1758	9	9	0	yellow	different	3	3	1	1	2	1.69643
			AsFi	13.5	0.95	21.2	0.61	0.0214	7	3	4	yellow	different	3	1	1	1	1.5
			AsFl	12.6	0.95	19.7	0.61	0.0094	5	10	5	yellow	different	3	1	1	1	1.5
			AsFu1	0	0.93	0.3	0.61	0.0366	1	1	0	blue	different	3	3	3	1	2.5
			AsFu2	16.3	0.95	18.2	0.61	0.8766	7	4	3	yellow	different	2.5	1.5	1	1	1.5
			AsOr	12.5	0.95	19.7	0.61	0.0284	5	10	5	yellow	different	3	1	1	1	1.5
			PeRo	17	0.95	21.8	0.61	0.5704	2	10	8	yellow	different	2.5	1	1	1	1.375
		ftmB : ftmH	ArBe	16.4	0.95	17.2	0.83	0.2608	9	8	1	green	different	3	2.5	2	1	2.125	2.11111
			AsFi	13.5	0.95	20.2	0.83	0.7882	7	7	0	green	different	2.5	3	2	1	2.125
			AsFl1	12.6	0.95	19.3	0.83	0.8098	5	6	1	green	different	2.5	2.5	2	1	2
			AsFl2	14.3	0.95	16.4	0.83	0.0054	4	4	0	green	different	3	3	2	1	2.25
			AsFu1	0	0.93	0	0.83	0	1	1	0	blue	different	3	3	3	1	2.5
			AsFu2	16.3	0.95	17	0.83	0.275	7	6	1	green	different	3	2.5	2	1	2.125
			AsHo1	13.4	0.95	9.3	0.83	1.0022	6	2	4	green	different	2	1	2	1	1.5
			AsHo2	16	0.95	20	0.83	0.28	7	6	1	green	different	3	2.5	2	1	2.125
			AsJo	13.5	0.95	20.2	0.83	0.7882	7	7	0	green	different	2.5	3	2	1	2.125
			AsOr	12.5	0.95	19.6	0.83	0.8786	5	6	1	green	different	2.5	2.5	2	1	2
			DaEs	15.4	0.95	16.1	0.83	0.2534	7	6	1	green	different	3	2.5	2	1	2.125
			HyEc	14.9	0.95	15.5	0.83	0.258	7	6	1	green	different	3	2.5	2	1	2.125
			HySp	14.8	0.95	15.4	0.83	0.2556	7	6	1	green	different	3	2.5	2	1	2.125
			MeAc	16.7	0.95	17.6	0.83	0.2514	7	7	0	green	different	3	3	2	1	2.25
			PeCa	17	0.95	17.8	0.83	0.2752	10	9	1	green	different	3	2.5	2	1	2.125
			PeEx	17.3	0.95	18.1	0.83	0.2824	8	7	1	green	different	3	2.5	2	1	2.125
			PeRo	16.8	0.95	17.7	0.83	0.2538	10	9	1	green	different	3	2.5	2	1	2.125
			TrAr	16	0.95	16.8	0.83	0.2512	7	6	1	green	different	3	2.5	2	1	2.125
		ftmB : ftmI	AsFl	14.3	0.95	12	2.23	2.635	4	6	2	yellow	somewhat similar	1	2	1	1.5	1.375	1.8125
			AsFu1	0	0.93	0	2.23	0	1	1	0	blue	similar	3	3	3	2	2.75
			AsFu2	16.3	0.95	10.5	2.23	1.586	7	6	1	yellow	similar	1.5	2.5	1	2	1.75
			PeCa	13.7	0.95	10.6	2.23	2.1246	5	7	2	yellow	somewhat similar	1	2	1	1.5	1.375
		ftmC : ftmD	none											0	0	0	0	0	0
		ftmD : ftmE	AsFi	14	0.6	15	0.39	0.85	6	3	3	yellow	similar	2.5	1.5	1	2	1.75	1.875
			AsJo	9.9	0.6	14.8	0.39	0.056	3	3	0	yellow	similar	3	3	1	2	2.25
			CaSe	11.8	0.85	22.4	0.39	0.431333	8	13	5	yellow	similar	3	1	1	2	1.75
			ExAq	11.6	0.85	22.1	0.39	0.413667	6	11	5	yellow	similar	3	1	1	2	1.75
		ftmE : ftmG	AsFi	15	0.39	3.5	0.6	1.25	3	3	0	green	similar	2	3	2	2	2.25	2.04167
			AsOr	19.4	0.39	12	0.6	0.122	5	10	5	yellow	similar	3	1	1	2	1.75
			PeOx	18.2	0.39	3.8	0.6	1.606	3	3	0	green	similar	1.5	3	2	2	2.125
		ftmH : ftmC	AsFl	19.3	0.83	13.2	0.49	1.9102	6	3	3	green	similar	1.5	1.5	2	2	1.75	1.6875
			AsOr	19.5	0.83	13	0.49	1.963	6	3	3	green	similar	1.5	1.5	2	2	1.75
			PeCa	17.8	0.83	18.2	0.49	1.1712	9	5	4	yellow	similar	2	1	1	2	1.5
			TrAr	16.9	0.83	15.3	0.49	1.306	6	4	2	yellow	similar	2	2	1	2	1.75
		ftmH : ftmD	ArBe	17.2	0.83	20.2	0.59	0.4716	8	7	1	yellow	different	3	2.5	1	1	1.875	1.875
			AsFi	20.2	0.83	20.1	0.67	0.6598	7	6	1	yellow	different	2.5	2.5	1	1	1.75
			AsFu	0	0.83	0	0.59	0	1	1	0	blue	somewhat similar	3	3	3	1.5	2.625
			AsJo	20.2	0.83	17	0.59	1.3472	7	3	4	yellow	different	2	1	1	1	1.25
		ftmH : ftmE	AsFi	20.2	0.83	21.5	0.45	1.4182	7	3	4	green	somewhat similar	2	1	2	1.5	1.625	1.8125
			AsJo	20.2	0.83	21.3	0.45	1.4362	7	3	4	green	somewhat similar	2	1	2	1.5	1.625
			AsOr	19.5	0.83	28.5	0.45	0.672	6	5	1	green	somewhat similar	2.5	2.5	2	1.5	2.125
			PeCa	17.8	0.83	30.5	0.45	0.2098	9	5	4	green	somewhat similar	3	1	2	1.5	1.875
		ftmH : ftmI	AsFl	19.3	0.83	12	2.23	2.1482	6	6	0	yellow	somewhat similar	1	3	1	1.5	1.625	1.8
			AsFu1	0	0.83	0	2.23	0	1	1	0	blue	somewhat similar	3	3	3	1.5	2.625
			AsFu2	17	0.83	10.5	2.23	1.861	6	6	0	yellow	somewhat similar	1.5	3	1	1.5	1.75
			MeRo	17.4	0.83	13.3	2.23	3.0434	7	10	3	yellow	somewhat similar	1	1.5	1	1.5	1.25
			PeCa	17.8	0.83	10.3	2.23	1.639	9	9	0	yellow	somewhat similar	1.5	3	1	1.5	1.75
		ftmG: ftmH	ArBe	14.6	0.6	10.5	0.81	0.085	9	8	1	yellow	different	3	2.5	1	1	1.875	1.67188
			AsFi	3.5	0.6	11.6	0.81	2.432	3	7	4	green	different	1	1	2	1	1.25
			AsFl	12	0.6	11.8	0.81	0.786	10	6	4	yellow	different	2.5	1	1	1	1.375
			AsFu1	0.2	0.6	0	0.81	0.04	1	1	0	blue	different	3	3	3	1	2.5
			AsFu2	11.1	0.6	1.6	0.81	1.788	4	6	2	yellow	different	1.5	2	1	1	1.375
			AsOr	12	0.6	11.8	0.81	0.786	10	6	4	yellow	different	2.5	1	1	1	1.375
			MeRo	13.6	0.6	10.5	0.81	0.115	10	7	3	yellow	different	3	1.5	1	1	1.625
			PeRo	13.3	0.6	10.8	0.81	0.256	10	10	0	yellow	different	3	3	1	1	2
ten	B.bassiana	tenS : ten1	AsFl	9	0.82	14.9	2.6	10.4533	8	8	0	yellow	different	1	3	1	1	1.5	1.19643	2.10582
			AsJo	6.4	0.82	14.5	2.6	10.8173	3	8	5	yellow	different	1	1	1	1	1
			AsOr	9	0.82	14.9	2.6	10.4533	8	8	0	yellow	different	1	3	1	1	1.5
			CoNy	6.1	0.82	15.1	2.6	11.4193	3	11	8	yellow	different	1	1	1	1	1
			PeOx1	6.7	0.82	15.1	2.6	11.2553	3	7	4	yellow	different	1	1	1	1	1
			PeOx2	8	0.82	9.6	2.6	6.13333	5	3	2	yellow	different	1	2	1	1	1.25
			TrHa	8.2	0.82	11.1	2.6	7.37867	6	3	3	yellow	different	1	1.5	1	1	1.125
		tenS : tenA	AsJo	6.4	0.82	7.9	0.46	0.538	3	6	3	yellow	similar	2.5	1.5	1	2	1.75	2.03125
			PeOx1	6.7	0.82	7.9	0.46	0.62	3	5	2	yellow	similar	2.5	2	1	2	1.875
			PeOx2	8	0.82	8.5	0.46	0.883333	5	7	2	green	similar	2.5	2	2	2	2.125
			PhCh	8	0.82	11.4	0.46	0.438667	7	7	0	yellow	similar	3	3	1	2	2.25
			TrAr	8	0.82	9	0.46	0.806667	6	8	2	green	similar	2.5	2	2	2	2.125
			TrHa	7.9	0.82	8.7	0.46	0.825333	6	8	2	green	similar	2.5	2	2	2	2.125
			TrLo	5	0.82	5.8	0.46	0.477333	3	6	3	yellow	similar	3	1.5	1	2	1.875
			TrVi	4.9	0.82	5.6	0.46	0.480667	3	4	1	yellow	similar	3	2.5	1	2	2.125
		tenS : tenB	CoNy	6.1	0.82	10.1	0.57	0.251667	3	10	7	green	similar	3	1	2	2	2	2.04167
			CoSi	6.1	0.82	10.1	0.57	0.251667	3	10	7	green	similar	3	1	2	2	2
			TrVi	4.9	0.82	9.9	0.57	0.541667	3	5	2	green	similar	2.5	2	2	2	2.125
		tenS : tenC	AsFl	9	0.82	8.3	0.67	0.606333	8	6	2	green	very similar	2.5	2	2	2.5	2.25	2.32955
			AsJo	6.4	0.82	7	0.67	0.186	3	5	2	green	very similar	3	2	2	2.5	2.375
			CoNy	6.1	0.82	5.5	0.67	0.439	3	3	0	yellow	very similar	3	3	1	2.5	2.375
			CoSi1	6.1	0.82	5.7	0.67	0.394333	3	3	0	yellow	very similar	3	3	1	2.5	2.375
			CoSi2	9.1	0.82	8.8	0.67	0.522	6	8	2	green	very similar	2.5	2	2	2.5	2.25
			PeOx1	6.7	0.82	7.2	0.67	0.223333	3	4	1	green	very similar	3	2.5	2	2.5	2.5
			PeOx2	8	0.82	8	0.67	0.4	5	6	1	green	very similar	3	2.5	2	2.5	2.5
			PhCh	8	0.82	7.2	0.67	0.578667	7	5	2	green	very similar	2.5	2	2	2.5	2.25
			TrAr	8	0.82	8.5	0.67	0.288333	6	6	0	green	very similar	3	3	2	2.5	2.625
			TrLo	5	0.82	6.2	0.67	0.018	3	6	3	yellow	very similar	3	1.5	1	2.5	2
			TrVi	4.9	0.82	8.7	0.67	0.603667	3	4	1	yellow	very similar	2.5	2.5	1	2.5	2.125
		tenC : tenA	AsFi	11.6	0.68	13	0.47	0.3556	5	6	1	green	very similar	3	2.5	2	2.5	2.5	2.56731
			AsJo	11.3	0.68	13.1	0.47	0.3054	5	6	1	green	very similar	3	2.5	2	2.5	2.5
			CoVi	9.2	0.68	8.2	0.47	0.4804	3	1	2	blue	very similar	3	2	3	2.5	2.625
			FuFu	15.5	0.68	20.2	0.47	0.2092	9	9	0	green	very similar	3	3	2	2.5	2.625
			FuPr	15.6	0.68	20.3	0.47	0.2134	9	8	1	green	very similar	3	2.5	2	2.5	2.5
			PeOx1	11.8	0.68	13.2	0.47	0.364	4	5	1	green	very similar	3	2.5	2	2.5	2.5
			PeOx2	20.4	0.68	14.4	0.47	1.4208	6	7	1	green	very similar	2	2.5	2	2.5	2.25
			PhCh	19.1	0.68	19.1	0.47	0.8022	5	7	2	green	very similar	2.5	2	2	2.5	2.25
			TrAr	21.1	0.68	15	0.47	1.4596	6	8	2	green	very similar	2	2	2	2.5	2.125
			TrCi	9.9	0.68	9.4	0.47	0.4628	5	5	0	blue	very similar	3	3	3	2.5	2.875
			TrLo	10.2	0.68	9.6	0.47	0.4848	6	6	0	blue	very similar	3	3	3	2.5	2.875
			TrRe	10.2	0.68	9.5	0.47	0.4942	6	6	0	blue	very similar	3	3	3	2.5	2.875
			TrVi	10	0.68	9.3	0.47	0.4858	4	4	0	blue	very similar	3	3	3	2.5	2.875
		tenA : tenB	CoVi	8.2	0.47	12.4	0.59	0.6924	1	1	0	blue	similar	2.5	3	3	2	2.625	2.46875
			FuFu	20.2	0.47	18.9	0.59	0.3314	9	9	0	green	similar	3	3	2	2	2.5
			FuPr	20.3	0.47	18.9	0.59	0.322	8	9	1	green	similar	3	2.5	2	2	2.375
			TrVi	9.3	0.47	16.3	0.59	1.0492	4	5	1	blue	similar	2	2.5	3	2	2.375
ili	Neonectria sp.DH2	iliA : gene1	MeGu	15.8	0.83	12.4	0.76	0.738	6	8	2	yellow	somewhat similar	2.5	2	1	1.5	1.75	1.79167	2.24521
			MeRo	15.8	0.83	12.3	0.76	0.7532	6	8	2	yellow	somewhat similar	2.5	2	1	1.5	1.75
			ToOp	12.4	0.83	11.2	0.76	0.356	6	4	2	yellow	somewhat similar	3	2	1	1.5	1.875
		iliA : iliE	CoNy	7.4	0.83	13.3	0.38	0.2176	4	6	2	green	very similar	3	2	2	2.5	2.375	2.33333
			CoSi	7.4	0.83	13.6	0.38	0.1948	4	6	2	green	very similar	3	2	2	2.5	2.375
			ToOp	12.4	0.83	15.3	0.38	0.8956	6	6	0	yellow	very similar	2.5	3	1	2.5	2.25
			TrCi	4.4	0.83	13.1	0.38	0.2652	3	3	0	yellow	very similar	3	3	1	2.5	2.375
			TrLo	4.9	0.83	13.9	0.38	0.243	3	4	1	yellow	very similar	3	2.5	1	2.5	2.25
			TrVi	4.4	0.83	12.7	0.38	0.2348	2	2	0	yellow	very similar	3	3	1	2.5	2.375
		iliA : iliB	AsFl	12.6	0.83	14.3	0.54	0.5472	8	5	3	yellow	similar	2.5	1.5	1	2	1.75	2.27273
			AsJo	7.9	0.83	12.1	0.54	0.0046	4	5	1	yellow	similar	3	2.5	1	2	2.125
			CoNy	7.4	0.83	7.2	0.54	0.4508	4	4	0	green	similar	3	3	2	2	2.5
			CoSi	7.4	0.83	7.3	0.54	0.44	4	4	0	green	similar	3	3	2	2	2.5
			CoVi	9.2	0.83	6.3	0.54	0.8468	3	3	0	green	similar	2.5	3	2	2	2.375
			PeOx1	8.5	0.83	12.8	0.54	0.0286	4	4	0	yellow	similar	3	3	1	2	2.25
			PeOx2	11.4	0.83	14.3	0.54	0.348	6	6	0	yellow	similar	3	3	1	2	2.25
			TrAr	11.1	0.83	15.1	0.54	0.2118	6	6	0	yellow	similar	3	3	1	2	2.25
			TrCi	4.4	0.83	7	0.54	0.0256	3	4	1	green	similar	3	2.5	2	2	2.375
			TrLo	4.9	0.83	7.3	0.54	0.025	3	5	2	green	similar	3	2	2	2	2.25
			TrVi	4.4	0.83	6.9	0.54	0.0148	2	3	1	green	similar	3	2.5	2	2	2.375
		iliA : iliD	CoNy	7.4	0.83	17.4	0.38	0.094	4	4	0	yellow	similar	3	3	1	2	2.25	2.04167
			MeGu	15.8	0.83	20.7	0.38	1.0496	6	4	2	yellow	similar	2	2	1	2	1.75
			MeRo	15.8	0.83	20.9	0.38	1.0344	6	5	1	yellow	similar	2	2.5	1	2	1.875
			TrCi	4.4	0.83	15	0.38	0.4096	3	2	1	yellow	similar	3	2.5	1	2	2.125
			TrLo	4.9	0.83	15.9	0.38	0.395	3	3	0	yellow	similar	3	3	1	2	2.25
			TrVi	4.4	0.83	16.2	0.38	0.5008	2	3	1	yellow	similar	2.5	2.5	1	2	2
		iliA : iliC	AsJo	7.9	0.83	9.8	0.54	0.253	4	5	1	green	very similar	3	2.5	2	2.5	2.5	2.4125
			CoVi	9.2	0.83	8.1	0.54	0.6524	3	3	0	yellow	very similar	2.5	3	1	2.5	2.25
			PeOx1	8.5	0.83	10	0.54	0.331	4	4	0	green	very similar	3	3	2	2.5	2.625
			PeOx2	11.4	0.83	11.1	0.54	0.6936	6	6	0	green	very similar	2.5	3	2	2.5	2.5
			PhCh	11.1	0.83	15.8	0.54	0.1362	7	7	0	green	very similar	3	3	2	2.5	2.625
			ToOp	12.4	0.83	11.9	0.54	0.7732	6	6	0	green	very similar	2.5	3	2	2.5	2.5
			TrAr	11.1	0.83	11.4	0.54	0.6114	6	7	1	yellow	very similar	2.5	2.5	1	2.5	2.125
			TrCi	4.4	0.83	5.8	0.54	0.104	3	3	0	yellow	very similar	3	3	1	2.5	2.375
			TrLo	4.9	0.83	5.9	0.54	0.1762	3	4	1	yellow	very similar	3	2.5	1	2.5	2.25
			TrVi	4.4	0.83	5.6	0.54	0.1256	2	2	0	yellow	very similar	3	3	1	2.5	2.375
		iliB : iliC	AsFi	12.5	0.54	9.7	0.54	0.3024	5	5	0	green	same	3	3	2	3	2.75	2.64583
			AsJo	12.1	0.54	9.8	0.54	0.2484	5	5	0	green	same	3	3	2	3	2.75
			CoVi	6.3	0.54	8.1	0.54	0.1944	3	3	0	green	same	3	3	2	3	2.75
			FuFu	16.7	0.54	15.8	0.54	0.0972	8	5	3	green	same	3	1.5	2	3	2.375
			FuPr	16.8	0.54	15.8	0.54	0.108	8	6	2	green	same	3	2	2	3	2.5
			PeOx1	12.8	0.54	10	0.54	0.3024	4	4	0	green	same	3	3	2	3	2.75
			PeOx2	14.3	0.54	11.1	0.54	0.3456	6	6	0	green	same	3	3	2	3	2.75
			TrAr	15.1	0.54	11.4	0.54	0.3996	6	7	1	green	same	3	2.5	2	3	2.625
			TrCi	7	0.54	5.8	0.54	0.1296	4	3	1	green	same	3	2.5	2	3	2.625
			TrLo	7.3	0.54	5.9	0.54	0.1512	5	4	1	green	same	3	2.5	2	3	2.625
			TrRe	7.4	0.54	5.8	0.54	0.1728	5	4	1	green	same	3	2.5	2	3	2.625
			TrVi	6.9	0.54	5.6	0.54	0.1404	3	2	1	green	same	3	2.5	2	3	2.625
		iliC : iliD	FuOx	9.5	0.54	19.8	0.38	0.4788	4	5	1	yellow	similar	3	2.5	1	2	2.125	2.21875
			TrCi	5.8	0.54	15	0.38	0.5136	3	2	1	green	similar	2.5	2.5	2	2	2.25
			TrLo	5.9	0.54	15.9	0.38	0.5712	4	3	1	green	similar	2.5	2.5	2	2	2.25
			TrVi	5.6	0.54	16.2	0.38	0.6264	2	3	1	green	similar	2.5	2.5	2	2	2.25
dmb	B.bassiana	dmbA : dmbB	CoVi	7.8	0.5	12.4	0.59	0.6832	1	1	0	blue	similar	2.5	3	3	2	2.625	2.40625	2.35304
			FuFu	19.6	0.5	18.7	0.59	0.2466	10	9	1	green	similar	3	2.5	2	2	2.375
			FuPr	19.6	0.5	18.7	0.59	0.2466	9	9	0	green	similar	3	3	2	2	2.5
			TrVi	8.8	0.5	16.2	0.59	1.0316	4	5	1	green	similar	2	2.5	2	2	2.125
		dmbA : dmbC	AsFi	12.3	0.5	22.5	0.35	0.345	6	5	1	green	very similar	3	2.5	2	2.5	2.5	2.61458
			AsJo	12.3	0.5	22	0.35	0.31	6	5	1	green	very similar	3	2.5	2	2.5	2.5
			CoVi	7.8	0.5	17.6	0.35	0.452	1	3	2	blue	very similar	3	2	3	2.5	2.625
			FuFu	19.6	0.5	29.2	0.35	0.084	10	9	1	green	very similar	3	2.5	2	2.5	2.5
			FuPr	19.6	0.5	29.2	0.35	0.084	9	9	0	green	very similar	3	3	2	2.5	2.625
			PeOx1	12.5	0.5	22.7	0.35	0.339	5	4	1	green	very similar	3	2.5	2	2.5	2.5
			PeOx2	13.7	0.5	24.9	0.35	0.373	7	5	2	green	very similar	3	2	2	2.5	2.375
			TrAr	14.1	0.5	25.4	0.35	0.368	8	5	3	green	very similar	3	1.5	2	2.5	2.25
			TrCi	9	0.5	18.9	0.35	0.423	5	5	0	blue	very similar	3	3	3	2.5	2.875
			TrLo	9.1	0.5	19.4	0.35	0.448	6	6	0	blue	very similar	3	3	3	2.5	2.875
			TrRe	9.1	0.5	19.4	0.35	0.448	6	6	0	blue	very similar	3	3	3	2.5	2.875
			TrVi	8.8	0.5	19.2	0.35	0.464	4	4	0	blue	very similar	3	3	3	2.5	2.875
		dmbA : dmbS	AsJo	12.3	0.5	11.5	0.73	0.449	6	4	2	green	same	3	2	2	3	2.5	2.52778
			PeOx1	12.5	0.5	12.1	0.73	0.5166	5	4	1	green	same	2.5	2.5	2	3	2.5
			PeOx2	13.7	0.5	15	0.73	0.82	7	6	1	green	same	2.5	2.5	2	3	2.5
			PhCh	18.4	0.5	15.2	0.73	0.3792	8	8	0	green	same	3	3	2	3	2.75
			ToOp	14.3	0.5	16.4	0.73	0.9644	7	6	1	green	same	2.5	2.5	2	3	2.5
			TrAr	14.1	0.5	15.2	0.73	0.8092	8	7	1	green	same	2.5	2.5	2	3	2.5
			TrHa	13.7	0.5	14.8	0.73	0.7908	8	7	1	green	same	2.5	2.5	2	3	2.5
			TrLo	9.1	0.5	8.4	0.73	0.3164	6	3	3	green	same	3	1.5	2	3	2.375
			TrVi	8.8	0.5	8.2	0.73	0.3172	4	3	1	green	same	3	2.5	2	3	2.625
		dmbB : dmbC	CoNy	16.3	0.59	7.1	0.35	1.4264	10	3	7	yellow	similar	2	1	1	2	1.5	2.10714
			CoSi	16.3	0.59	7.6	0.35	1.3914	10	3	7	yellow	similar	2	1	1	2	1.5
			CoVi	12.4	0.59	17.5	0.35	0.2382	1	3	2	green	similar	3	2	2	2	2.25
			FuFu	18.9	0.59	29.2	0.35	0.1862	9	9	0	green	similar	3	3	2	2	2.5
			FuPr	18.9	0.59	29.2	0.35	0.1862	9	9	0	green	similar	3	3	2	2	2.5
			TrVi1	12.9	0.59	19.1	0.35	0.1852	2	4	2	green	similar	3	2	2	2	2.25
			TrVi2	16.3	0.59	27.3	0.35	0.0124	5	7	2	green	similar	3	2	2	2	2.25
		dmbB : dmbS	CoNy	16.3	0.59	10.6	0.73	0.3758	10	2	8	green	similar	3	1	2	2	2	2.0625
			CoSi	16.3	0.59	10.6	0.73	0.3758	10	2	8	green	similar	3	1	2	2	2
			FuVe	19	0.59	20.4	0.73	0.7364	8	6	2	yellow	similar	2.5	2	1	2	1.875
			TrVi	12.9	0.59	8.2	0.73	0.325	2	3	1	green	similar	3	2.5	2	2	2.375
		dmbC : dmbS	AsFl	25.6	0.35	16.6	0.73	0.6316	6	8	2	green	very similar	2.5	2	2	2.5	2.25	2.4
			AsJo	22	0.35	11.5	0.73	0.139	5	4	1	green	very similar	3	2.5	2	2.5	2.5
			CoNy	7.1	0.35	10.6	0.73	1.0506	3	2	1	green	very similar	2	2.5	2	2.5	2.25
			CoSi1	7.6	0.35	10.6	0.73	1.0156	3	2	1	green	very similar	2	2.5	2	2.5	2.25
			CoSi2	27	0.35	17.1	0.73	0.6066	8	8	0	green	very similar	2.5	3	2	2.5	2.5
			PeOx1	22.6	0.35	12.1	0.73	0.1846	4	4	0	green	very similar	3	3	2	2.5	2.625
			PeOx2	24.7	0.35	15	0.73	0.461	5	6	1	green	very similar	3	2.5	2	2.5	2.5
			TrAr	25.4	0.35	15.2	0.73	0.4412	5	7	2	green	very similar	3	2	2	2.5	2.375
			TrLo	19.4	0.35	8.4	0.73	0.1316	6	3	3	green	very similar	3	1.5	2	2.5	2.25
			TrVi	19.2	0.35	8.2	0.73	0.1468	4	3	1	green	very similar	3	2.5	2	2.5	2.5
xan	A.fumigatus	xanB : xanG	AsFl	18.3	0.93	10.9	1.48	0.1774	7	4	3	green	very similar	3	1.5	2	2.5	2.25	2.59375	1.89978
			BoDo	11.3	0.93	13.1	1.48	1.7758	7	7	0	green	very similar	1.5	3	2	2.5	2.25
			FuPr	10.7	0.93	5	1.48	0.5102	6	5	1	green	very similar	2.5	2.5	2	2.5	2.375
			OiMa	10.4	0.93	5.1	1.48	0.4248	6	5	1	green	very similar	3	2.5	2	2.5	2.5
			PeCa	4.2	0.93	3.4	1.48	0.2252	5	4	1	blue	very similar	3	2.5	3	2.5	2.75
			PeCh	4.3	0.93	3.1	1.48	0.1178	3	3	0	blue	very similar	3	3	3	2.5	2.875
			PeDi	4.4	0.93	3.6	1.48	0.2472	4	6	2	blue	very similar	3	2	3	2.5	2.625
			PeEx	4.1	0.93	3.5	1.48	0.2734	5	6	1	blue	very similar	3	2.5	3	2.5	2.75
			PeNa	4.3	0.93	3.1	1.48	0.1178	3	3	0	blue	very similar	3	3	3	2.5	2.875
			PeOx	4.3	0.93	4.8	1.48	0.621	2	3	1	blue	very similar	2.5	2.5	3	2.5	2.625
			PeRo	4.3	0.93	3.8	1.48	0.325	4	6	2	blue	very similar	3	2	3	2.5	2.625
			PeVu	4.3	0.93	3.7	1.48	0.2954	4	6	2	blue	very similar	3	2	3	2.5	2.625
		xanB : xanF	FuPr	10.7	0.93	22.2	0.5	0.2298	6	3	3	yellow	somewhat similar	3	1.5	1	1.5	1.75	1.75
			OiMa	10.4	0.93	19.9	0.5	0.0556	6	3	3	yellow	somewhat similar	3	1.5	1	1.5	1.75
		xanB : xanE	AsFl	18.3	0.93	14.5	1	0.5038	7	5	2	yellow	somewhat similar	2.5	2	1	1.5	1.75	1.625
			AsJo	10.9	0.93	15.7	1	1.1126	3	6	3	yellow	somewhat similar	2	1.5	1	1.5	1.5
			CoTo	17.4	0.93	14.6	1	0.3164	9	4	5	yellow	somewhat similar	3	1	1	1.5	1.625
			PeEx	4.1	0.93	15.9	1	2.4174	5	5	0	yellow	somewhat similar	1	3	1	1.5	1.625
		xanB : xanD	BoDo	11.3	0.93	10.5	0.82	0.3798	6	5	1	green	very similar	3	2.5	2	2.5	2.5	2.525
			CoTo	17.4	0.93	10.8	0.82	1.4652	9	5	4	green	very similar	2	1	2	2.5	1.875
			PeCa	4.2	0.93	4.9	0.82	0.0224	5	7	2	blue	very similar	3	2	3	2.5	2.625
			PeCh	4.3	0.93	4.8	0.82	0.0126	3	8	5	blue	very similar	3	1	3	2.5	2.375
			PeDi	4.4	0.93	4.6	0.82	0.064	4	4	0	blue	very similar	3	3	3	2.5	2.875
			PeEx	4.1	0.93	5.1	0.82	0.0738	5	7	2	blue	very similar	3	2	3	2.5	2.625
			PeNa	4.3	0.93	4.9	0.82	0.0038	3	8	5	blue	very similar	3	1	3	2.5	2.375
			PeOx	4.3	0.93	6.3	0.82	0.2334	2	3	1	blue	very similar	3	2.5	3	2.5	2.75
			PeRo	4.3	0.93	5.6	0.82	0.1186	4	7	3	blue	very similar	3	1.5	3	2.5	2.5
			PeVu	4.3	0.93	4.8	0.82	0.0126	4	5	1	blue	very similar	3	2.5	3	2.5	2.75
		xanB : xanC	AsFl	18.3	0.93	10.7	3.09	3.2088	7	4	3	green	somewhat similar	1	1.5	2	1.5	1.5	1.82955
			AsJo	10.9	0.93	4	3.09	0.4446	3	3	0	blue	somewhat similar	3	3	3	1.5	2.625
			OiMa	10.4	0.93	17.9	3.09	9.1278	6	2	4	blue	somewhat similar	1	1	3	1.5	1.625
			PeCa	4.2	0.93	7.4	3.09	3.792	5	9	4	blue	somewhat similar	1	1	3	1.5	1.625
			PeCh	4.3	0.93	7.1	3.09	3.588	3	6	3	blue	somewhat similar	1	1.5	3	1.5	1.75
			PeDi	4.4	0.93	8.4	3.09	4.3728	4	9	5	blue	somewhat similar	1	1	3	1.5	1.625
			PeEx	4.1	0.93	7.3	3.09	3.7488	5	7	2	blue	somewhat similar	1	2	3	1.5	1.875
			PeNa	4.3	0.93	7	3.09	3.5262	3	4	1	blue	somewhat similar	1	2.5	3	1.5	2
			PeOx	4.3	0.93	10.8	3.09	5.8746	2	3	1	blue	somewhat similar	1	2.5	3	1.5	2
			PeRo	4.3	0.93	7.4	3.09	3.7734	4	6	2	blue	somewhat similar	1	2	3	1.5	1.875
			PeVu	4.3	0.93	7.4	3.09	3.7734	4	8	4	blue	somewhat similar	1	1	3	1.5	1.625
		xanB : xanA	ClGr	18.7	0.93	12.9	0.93	1.0788	7	6	1	green	somewhat similar	2	2.5	2	1.5	2	2.30682
			FuPr	10.7	0.93	12.3	0.93	0.2976	6	7	1	green	somewhat similar	3	2.5	2	1.5	2.25
			OiMa	10.4	0.93	11.7	0.93	0.2418	6	7	1	green	somewhat similar	3	2.5	2	1.5	2.25
			PeCa	4.2	0.93	4.8	0.93	0.1116	5	7	2	blue	somewhat similar	3	2	3	1.5	2.375
			PeCh	4.3	0.93	4.7	0.93	0.0744	3	8	5	blue	somewhat similar	3	1	3	1.5	2.125
			PeDi	4.4	0.93	4.4	0.93	0	4	4	0	blue	somewhat similar	3	3	3	1.5	2.625
			PeEx	4.1	0.93	4.7	0.93	0.1116	5	7	2	blue	somewhat similar	3	2	3	1.5	2.375
			PeNa	4.3	0.93	4.8	0.93	0.093	3	8	5	blue	somewhat similar	3	1	3	1.5	2.125
			PeOx	4.3	0.93	4.6	0.93	0.0558	2	1	1	blue	somewhat similar	3	2.5	3	1.5	2.5
			PeRo	4.3	0.93	5.8	0.93	0.279	4	7	3	blue	somewhat similar	3	1.5	3	1.5	2.25
			PeVu	4.3	0.93	4.7	0.93	0.0744	4	5	1	blue	somewhat similar	3	2.5	3	1.5	2.5
		xanC : xanA	OiMa	17.9	3.09	5.5	0.93	10.0392	2	3	1	green	somewhat similar	1	2.5	2	1.5	1.75	1.61111
			PeCa	7.4	3.09	4.8	0.93	3.6804	9	7	2	green	somewhat similar	1	2	2	1.5	1.625
			PeCh	7.1	3.09	4.7	0.93	3.5136	6	8	2	green	somewhat similar	1	2	2	1.5	1.625
			PeDi	8.4	3.09	4.4	0.93	4.3728	9	4	5	green	somewhat similar	1	1	2	1.5	1.375
			PeEx	7.3	3.09	4.7	0.93	3.6372	7	7	0	green	somewhat similar	1	3	2	1.5	1.875
			PeNa	7	3.09	4.8	0.93	3.4332	4	8	4	green	somewhat similar	1	1	2	1.5	1.375
			PeOx	10.8	3.09	4.6	0.93	5.8188	3	1	2	green	somewhat similar	1	2	2	1.5	1.625
			PeRo	7.4	3.09	5.8	0.93	3.4944	6	7	1	green	somewhat similar	1	2.5	2	1.5	1.75
			PeVu	7.4	3.09	4.7	0.93	3.699	8	5	3	green	somewhat similar	1	1.5	2	1.5	1.5
		xanC : xanD	PeCa	7.4	3.09	4.9	0.82	3.7696	9	7	2	blue	similar	1	2	3	2	2	2
			PeCh	7.1	3.09	4.8	0.82	3.6006	6	8	2	blue	similar	1	2	3	2	2
			PeDi	8.4	3.09	4.6	0.82	4.4368	9	4	5	blue	similar	1	1	3	2	1.75
			PeEx	7.3	3.09	5.1	0.82	3.675	7	7	0	blue	similar	1	3	3	2	2.25
			PeNa	7	3.09	4.9	0.82	3.5224	4	8	4	blue	similar	1	1	3	2	1.75
			PeOx	10.8	3.09	6.3	0.82	5.6412	3	3	0	blue	similar	1	3	3	2	2.25
			PeRo	7.4	3.09	5.6	0.82	3.6548	6	7	1	blue	similar	1	2.5	3	2	2.125
			PeVu	7.4	3.09	4.8	0.82	3.786	8	5	3	blue	similar	1	1.5	3	2	1.875
		xanC : xanE	AsFi	4.2	3.1	16.1	1	0.616	3	6	3	yellow	different	2.5	1.5	1	1	1.5	1.4375
			AsFl	10.7	3.09	6.5	1	5.3126	4	2	2	yellow	different	1	2	1	1	1.25
			AsIb	5.2	3.1	14.2	1	0.384	4	7	3	yellow	different	3	1.5	1	1	1.625
			AsJo	4	3.09	15.7	1	0.668	3	6	3	yellow	different	2.5	1.5	1	1	1.5
			AsOr	10.7	3.09	6.5	1	5.3126	4	2	2	yellow	different	1	2	1	1	1.25
			PeEx	7.3	3.09	15.9	1	1.3314	7	5	2	yellow	different	2	2	1	1	1.5
		xanC : xanF	OiMa	17.9	3.09	19.9	0.5	9.0722	4	3	1	green	different	1	2.5	2	1	1.625	1.625
		xanE : xanA	CoCa	16	1	12.3	0.93	0.9122	7	5	2	yellow	somewhat similar	2.5	2	1	1.5	1.75	1.5
			PeEx	15.9	1	4.7	0.93	2.3058	5	7	2	yellow	different	1	2	1	1	1.25
		xanE : xanG	AsFl	14.5	1	10.9	1.48	0.3264	5	4	1	yellow	somewhat similar	3	2.5	1	1.5	2	1.6875
			PeEx	15.9	1	3.5	1.48	2.144	5	6	1	yellow	different	1	2.5	1	1	1.375
		xanG : xanA	CaSp	11.2	1.49	12.1	0.93	1.087	4	6	2	green	different	2	2	2	1	1.75	1.94318
			FuPr	5.1	1.48	5.8	0.93	0.4308	5	3	2	green	different	3	2	2	1	2
			OiMa	5.1	1.48	5.5	0.93	0.4866	5	3	2	green	different	3	2	2	1	2
			PeCa	3.4	1.48	4.8	0.93	0.1136	4	7	3	green	different	3	1.5	2	1	1.875
			PeCh	3.1	1.48	4.7	0.93	0.0434	3	8	5	green	different	3	1	2	1	1.75
			PeDi	3.6	1.48	4.4	0.93	0.2472	6	4	2	green	different	3	2	2	1	2
			PeEx	3.5	1.48	4.7	0.93	0.1618	6	7	1	green	different	3	2.5	2	1	2.125
			PeNa	3.1	1.48	4.8	0.93	0.0248	3	8	5	green	different	3	1	2	1	1.75
			PeOx	4.8	1.48	4.6	0.93	0.5652	3	1	2	green	different	2.5	2	2	1	1.875
			PeRo	3.8	1.48	5.8	0.93	0.046	6	7	1	green	different	3	2.5	2	1	2.125
			PeVu	3.7	1.48	4.7	0.93	0.221	6	5	1	green	different	3	2.5	2	1	2.125
		xanG : xanC	AsFl	10.9	1.48	10.7	3.09	3.3862	4	4	0	blue	very similar	1	3	3	2.5	2.375	2.1625
			OiMa	5.1	1.48	17.9	3.09	9.5526	5	2	3	blue	very similar	1	1.5	3	2.5	2
			PeCa	3.4	1.48	7.4	3.09	3.5668	4	9	5	blue	very similar	1	1	3	2.5	1.875
			PeCh	3.1	1.48	7.1	3.09	3.4702	3	6	3	blue	very similar	1	1.5	3	2.5	2
			PeDi	3.6	1.48	8.4	3.09	4.1256	6	9	3	blue	very similar	1	1.5	3	2.5	2
			PeEx	3.5	1.48	7.3	3.09	3.4754	6	7	1	blue	very similar	1	2.5	3	2.5	2.25
			PeNa	3.1	1.48	7	3.09	3.4084	3	4	1	blue	very similar	1	2.5	3	2.5	2.25
			PeOx	4.8	1.48	10.8	3.09	5.2536	3	3	0	blue	very similar	1	3	3	2.5	2.375
			PeRo	3.8	1.48	7.4	3.09	3.4484	6	6	0	blue	very similar	1	3	3	2.5	2.375
			PeVu	3.7	1.48	7.4	3.09	3.478	6	8	2	blue	very similar	1	2	3	2.5	2.125
fma	A.fumigatus	Af370 : Af380	AmRe	28.8	0.39	19.8	0.41	0.6228	4	3	1	green	similar	2.5	2.5	2	2	2.25	2.28409	1.9032
			BoDo1	30.6	0.39	22.2	0.41	0.5664	6	8	2	green	similar	2.5	2	2	2	2.125
			BoDo2	31.8	0.39	24.5	0.41	0.4714	6	6	0	green	similar	3	3	2	2	2.5
			CoCa	29.5	0.39	21.8	0.41	0.5134	4	3	1	green	similar	2.5	2.5	2	2	2.25
			CoNy	30.2	0.39	26.3	0.41	0.199	8	8	0	green	similar	3	3	2	2	2.5
			CoSi	30	0.39	22.4	0.41	0.5032	8	8	0	green	similar	2.5	3	2	2	2.375
			CoTo	30.2	0.39	24.7	0.41	0.3302	5	5	0	green	similar	3	3	2	2	2.5
			MeBi	14.1	0.39	29.5	0.41	1.3192	1	7	6	green	similar	2	1	2	2	1.75
			PeVu	33	0.39	23.7	0.41	0.6306	8	9	1	green	similar	2.5	2.5	2	2	2.25
			TrAr	29.9	0.39	24	0.41	0.3642	6	7	1	green	similar	3	2.5	2	2	2.375
			TrVi	34.1	0.39	25.7	0.41	0.5524	8	9	1	green	similar	2.5	2.5	2	2	2.25
		Af370 : Af390	AsTe	35.5	0.39	21.1	0.37	1.2076	5	8	3	green	different	2	1.5	2	1	1.625	1.625
			HyEc	32.7	0.39	15.9	0.37	1.374	8	5	3	green	different	2	1.5	2	1	1.625
			HySp	32.7	0.39	15.7	0.37	1.3888	8	5	3	green	different	2	1.5	2	1	1.625
			PeEx	28.7	0.39	20.6	0.37	0.7142	3	9	6	green	different	2.5	1	2	1	1.625
		Af370 : Af400	HySp	32.7	0.39	16.4	0.38	1.3042	8	4	4	yellow	different	2	1	1	1	1.25	1.3125
			PeEx	28.7	0.39	19.9	0.38	0.7262	3	8	5	yellow	different	2.5	1	1	1	1.375
		Af370 : Af410	HyEc	32.7	0.39	12.2	0.32	1.7698	8	6	2	green	somewhat similar	1.5	2	2	1.5	1.75	1.70833
			HySp	32.7	0.39	12.3	0.32	1.7634	8	6	2	green	somewhat similar	1.5	2	2	1.5	1.75
			TrVi	34.1	0.39	13.7	0.32	1.783	8	7	1	yellow	somewhat similar	1.5	2.5	1	1.5	1.625
		Af370 : Af420	BoDo	31.8	0.39	8.9	6.65	9.3566	6	6	0	yellow	somewhat similar	1	3	1	1.5	1.625	1.475
			CoCa	29.5	0.39	9.4	6.65	10.201	8	4	4	green	somewhat similar	1	1	2	1.5	1.375
			CoTo	30.2	0.39	10.1	6.65	11.0774	5	7	2	green	somewhat similar	1	2	2	1.5	1.625
			HySp	32.7	0.39	8.9	6.65	9.2864	8	6	2	yellow	somewhat similar	1	2	1	1.5	1.375
			PhSc	32.2	0.39	8	6.65	8.1284	6	4	2	yellow	somewhat similar	1	2	1	1.5	1.375
		Af370 : Af430	AsTe	35.5	0.39	16.4	0.5	1.129	5	5	0	yellow	different	2	3	1	1	1.75	1.75
			BoDo1	30.6	0.39	16.4	0.5	0.7468	6	5	1	yellow	different	2.5	2.5	1	1	1.75
			BoDo2	31.8	0.39	21.6	0.5	0.3204	6	6	0	yellow	different	3	3	1	1	2
			PeEx	28.7	0.39	19.8	0.5	0.2586	3	8	5	yellow	different	3	1	1	1	1.5
		Af370 : Af440	CoNy	30.2	0.39	16.8	0.4	1.0116	8	7	1	green	somewhat similar	2	2.5	2	1.5	2	2.0625
			CoSi	30	0.39	16.8	0.4	0.996	8	7	1	green	somewhat similar	2.5	2.5	2	1.5	2.125
		Af320 : Af460	AsTe	35.5	0.39	7	0.18	2.517	5	1	4	green	different	1	1	2	1	1.25	1.65625
			HyEc	32.7	0.39	23.4	0.18	1.7082	8	8	0	green	different	1.5	3	2	1	1.875
			HySp	32.7	0.39	23.4	0.18	1.7082	8	8	0	green	different	1.5	3	2	1	1.875
			PeEx	28.7	0.39	9.2	0.18	1.9074	3	5	2	green	different	1.5	2	2	1	1.625
		Af320 : Af470	none											0	0	0	0	0	0
		Af320 : Af480	BoDo	30.6	0.39	32.7	0.23	0.8826	6	6	0	green	somewhat similar	2.5	3	2	1.5	2.25	2.08333
			CoNy	30.2	0.39	27.2	0.23	1.1044	8	7	1	green	somewhat similar	2	2.5	2	1.5	2
			CoSi	30	0.39	27.2	0.23	1.0888	8	7	1	green	somewhat similar	2	2.5	2	1.5	2
		Af320 : Af490	BoDo	30.6	0.39	16.6	0.95	0.7672	6	6	0	yellow	somewhat similar	2.5	3	1	1.5	2	1.875
			PeVu	33	0.39	16.6	0.95	0.58	8	6	2	yellow	somewhat similar	2.5	2	1	1.5	1.75
		Af320 : Af500	TrVi	34.1	0.39	17.2	0.22	1.903	8	7	1	yellow	different	1.5	2.5	1	1	1.5	1.5
		Af320 : Af510	CoSi	30	0.39	20.4	0.42	0.6264	8	7	1	green	somewhat similar	2.5	2.5	2	1.5	2.125	2.125
			TrVi	34.1	0.39	19.2	0.42	1.047	8	8	0	green	somewhat similar	2	3	2	1.5	2.125
		Af320 : Af520	AsTe	35.5	0.39	12.4	1.13	0.0334	5	3	2	yellow	different	3	2	1	1	1.75	1.375
			HySp	32.7	0.39	20.6	1.13	2.105	8	7	1	yellow	different	1	2.5	1	1	1.375
			PeEx	28.7	0.39	24.4	1.13	3.2758	3	10	7	yellow	different	1	1	1	1	1
		Af390 : Af520	AsTe	21.1	0.37	12.4	1.13	1.241	8	3	5	yellow	different	2	1	1	1	1.25	1.86111
			HySp	15.7	0.37	20.6	1.13	3.4938	5	7	2	yellow	similar	1	2	1	2	1.5
			MeAn	6.5	0.37	3	0.74	0.037	3	3	0	green	very similar	3	3	2	2.5	2.625
			MeRo	6.5	0.37	2.8	0.74	0.0666	4	3	1	green	very similar	3	2.5	2	2.5	2.5
			PaVa	20.8	0.37	22.6	1.13	3.5684	7	9	2	yellow	similar	1	2	1	2	1.5
			PeCa	21	0.37	23.7	1.13	3.8022	10	11	1	yellow	similar	1	2.5	1	2	1.625
			PeDi	22.4	0.37	23.6	1.13	3.676	10	11	1	yellow	similar	1	2.5	1	2	1.625
			PeEx	20.6	0.37	24.4	1.13	3.99	9	10	1	yellow	similar	1	2.5	1	2	1.625
			ToOp	5.5	0.37	2.5	0.74	0.037	2	1	1	green	very similar	3	2.5	2	2.5	2.5
		Af380 : Af390	PeCa	17.8	0.41	21	0.37	0.0944	3	10	7	yellow	different	3	1	1	1	1.5	1.6875
			ToPa	20.9	0.41	21.4	0.37	0.1302	3	4	1	yellow	different	3	2.5	1	1	1.875
		Af380 : Af520	AsCo	27	0.41	20.8	1.13	2.4868	5	7	2	yellow	different	1	2	1	1	1.25	1.125
			PeCa	17.8	0.41	23.7	1.13	3.8966	3	11	8	yellow	different	1	1	1	1	1
		Af500 : Af380	TrVi	17.2	0.22	25.7	0.41	1.3506	7	9	2	yellow	somewhat similar	2	2	1	1.5	1.625	1.625
		Af500 : Af390	MeAn	15.1	0.22	6.6	0.37	0.176	5	3	2	blue	very similar	3	2	3	2.5	2.625	2.675
			MeBr	15	0.22	6.7	0.37	0.1642	5	4	1	blue	very similar	3	2.5	3	2.5	2.75
			MeRo	14.7	0.22	6.6	0.37	0.1584	4	4	0	blue	very similar	3	3	3	2.5	2.875
			ToOp	11.2	0.22	5.5	0.37	0.0858	3	2	1	blue	very similar	3	2.5	3	2.5	2.75
			TrAs	16.6	0.22	8.2	0.37	0.1236	5	3	2	green	very similar	3	2	2	2.5	2.375
		Af500 : Af400	MeAn	15.1	0.22	7.4	0.33	0.176	5	3	2	blue	very similar	3	2	3	2.5	2.625	2.675
			MeBr	15	0.22	7.5	0.33	0.165	5	4	1	blue	very similar	3	2.5	3	2.5	2.75
			MeRo	14.7	0.22	7.4	0.33	0.1584	4	4	0	blue	very similar	3	3	3	2.5	2.875
			ToOp	11.2	0.22	6.3	0.33	0.077	3	2	1	blue	very similar	3	2.5	3	2.5	2.75
			TrAs	16.6	0.22	10.8	0.33	0.0176	5	3	2	green	very similar	3	2	2	2.5	2.375
		Af500 : Af410	MeAn	15.1	0.22	15.2	0.32	0.3084	5	7	2	blue	very similar	3	2	3	2.5	2.625	2.5
			MeBr	15	0.22	14.9	0.32	0.2936	5	7	2	blue	very similar	3	2	3	2.5	2.625
			MeRo	14.7	0.22	14.2	0.32	0.262	4	6	2	blue	very similar	3	2	3	2.5	2.625
			PsVe	13.5	0.22	13	0.32	0.238	1	5	4	green	very similar	3	1	2	2.5	2.125
			ToOp	11.2	0.22	12.5	0.32	0.3072	3	5	2	green	very similar	3	2	2	2.5	2.375
			TrAs	16.6	0.22	12.1	0.32	0.044	5	5	0	green	very similar	3	3	2	2.5	2.625
			TrCi	17.5	0.22	14.2	0.32	0.1388	7	7	0	green	very similar	3	3	2	2.5	2.625
			TrHa	17.4	0.22	12.6	0.32	0.0408	7	6	1	green	very similar	3	2.5	2	2.5	2.5
			TrLo	17.8	0.22	12.8	0.32	0.036	8	5	3	green	very similar	3	1.5	2	2.5	2.25
			TrVi	17.2	0.22	13.6	0.32	0.1136	7	7	0	green	very similar	3	3	2	2.5	2.625
		Af500 : Af420	MeAn	15.1	0.22	7.2	6.65	8.9116	5	8	3	green	similar	1	1.5	2	2	1.625	1.525
			MeBr	15	0.22	7.2	6.65	8.916	5	9	4	green	similar	1	1	2	2	1.5
			MeRo	14.7	0.22	7.2	6.65	8.9292	4	9	5	green	similar	1	1	2	2	1.5
			PsVe	13.5	0.22	7.3	6.65	9.115	1	7	6	green	similar	1	1	2	2	1.5
			ToOp	11.2	0.22	7	6.65	8.8172	3	7	4	green	similar	1	1	2	2	1.5
		Af500 : Af430	MeAn	15.1	0.22	4.7	0.5	0.1944	5	5	0	blue	similar	3	3	3	2	2.75	2.675
			MeBr	15	0.22	4.8	0.5	0.18	5	5	0	blue	similar	3	3	3	2	2.75
			MeRo	14.7	0.22	4.8	0.5	0.1668	4	4	0	blue	similar	3	3	3	2	2.75
			PsVe	13.5	0.22	4.6	0.5	0.134	1	3	2	blue	similar	3	2	3	2	2.5
			ToOp	11.2	0.22	4.2	0.5	0.0728	3	2	1	blue	similar	3	2.5	3	2	2.625
		Af500 : Af440	MeAn	15.1	0.22	8.9	0.4	0.0476	5	4	1	blue	similar	3	2.5	3	2	2.625	2.6
			MeBr	15	0.22	9	0.4	0.06	5	5	0	blue	similar	3	3	3	2	2.75
			MeRo	14.7	0.22	9	0.4	0.0732	4	5	1	blue	similar	3	2.5	3	2	2.625
			PsVe	13.5	0.22	9.1	0.4	0.134	1	3	2	green	similar	3	2	2	2	2.25
			ToOp	11.2	0.22	8.3	0.4	0.1712	3	3	0	blue	similar	3	3	3	2	2.75
		Af500 : Af460	MeAn	15.1	0.22	18.9	0.18	0.016	5	8	3	green	similar	3	1.5	2	2	2.125	2.09375
			MeBr	15	0.22	18.7	0.18	0.0132	5	8	3	green	similar	3	1.5	2	2	2.125
			PsVe	13.5	0.22	18	0.18	0.054	1	4	3	green	similar	3	1.5	2	2	2.125
			ToOp	11.2	0.22	18.5	0.18	0.1732	3	7	4	green	similar	3	1	2	2	2
		Af500 : Af470	AcCh	16.6	0.22	14.6	0.51	0.7588	4	3	1	green	different	2.5	2.5	2	1	2	1.94643
			MeAc	16.9	0.22	15.4	0.51	0.8272	6	5	1	green	different	2.5	2.5	2	1	2
			MeAn	15.1	0.22	15.3	0.51	0.8962	5	7	2	green	different	2.5	2	2	1	1.875
			MeBr	15	0.22	15.2	0.51	0.8904	5	8	3	green	different	2.5	1.5	2	1	1.75
			MeGu	17.2	0.22	16	0.51	0.8752	8	8	0	green	different	2.5	3	2	1	2.125
			MeRo	14.7	0.22	15.1	0.51	0.8934	4	5	1	green	different	2.5	2.5	2	1	2
			ToOp	11.2	0.22	13.1	0.51	0.8434	3	5	2	green	different	2.5	2	2	1	1.875
		Af500 : Af480	MeAn	15.1	0.22	17	0.13	0.2224	5	2	3	green	different	3	1.5	2	1	1.875	2.03125
			MeBr	15	0.22	17.8	0.13	0.1972	5	3	2	green	different	3	2	2	1	2
			MeRo	14.7	0.22	17.4	0.13	0.1944	4	3	1	green	different	3	2.5	2	1	2.125
			ToOp	11.2	0.22	21.7	0.13	0.0714	3	2	1	green	different	3	2.5	2	1	2.125
		Af500 : Af490	MeAn	15.1	0.22	7.1	0.95	0.6846	5	7	2	blue	very similar	2.5	2	3	2.5	2.5	2.475
			MeBr	15	0.22	7.1	0.95	0.689	5	6	1	blue	very similar	2.5	2.5	3	2.5	2.625
			MeRo	14.7	0.22	7.1	0.95	0.7022	4	7	3	blue	very similar	2.5	1.5	3	2.5	2.375
			PsVe	13.5	0.22	6.9	0.95	0.717	1	4	3	blue	very similar	2.5	1.5	3	2.5	2.375
			ToOp	11.2	0.22	6.5	0.95	0.7422	3	5	2	blue	very similar	2.5	2	3	2.5	2.5
		Af500 : Af510	MeAn1	15.1	0.22	5	0.42	0.2444	5	3	2	blue	very similar	3	2	3	2.5	2.625	2.47727
			MeAn2	17.1	0.22	21.7	0.42	1.0704	8	9	1	green	very similar	2	2.5	2	2.5	2.25
			MeBr1	15	0.22	5.1	0.42	0.2316	5	4	1	blue	very similar	3	2.5	3	2.5	2.75
			MeBr2	17.1	0.22	20.9	0.42	1.0032	8	7	1	green	very similar	2	2.5	2	2.5	2.25
			MeGu	17.2	0.22	21.3	0.42	1.0324	8	9	1	green	very similar	2	2.5	2	2.5	2.25
			MeRo1	14.7	0.22	5	0.42	0.2268	4	4	0	blue	very similar	3	3	3	2.5	2.875
			MeRo2	17	0.22	21.2	0.42	1.0328	8	9	1	green	very similar	2	2.5	2	2.5	2.25
			ToOp	11.2	0.22	4.7	0.42	0.098	3	2	1	blue	very similar	3	2.5	3	2.5	2.75
			TrAs	16.6	0.22	16.5	0.42	0.6556	5	5	0	green	very similar	2.5	3	2	2.5	2.5
			TrHa	17.4	0.22	19.1	0.42	0.8388	7	8	1	green	very similar	2.5	2.5	2	2.5	2.375
			TrVi	17.2	0.22	19.2	0.42	0.856	7	8	1	green	very similar	2.5	2.5	2	2.5	2.375
		Af500 : Af520	MeAn	15.1	0.22	3	0.74	0.2204	5	3	2	green	similar	3	2	2	2	2.25	2.29167
			MeRo	14.7	0.22	2.8	0.74	0.2324	4	3	1	green	similar	3	2.5	2	2	2.375
			ToOp	11.2	0.22	2.5	0.74	0.1228	3	1	2	green	similar	3	2	2	2	2.25
ter	A.terreus	terA : terB	ClGr	10.3	0.45	13.6	1.03	1.8746	2	3	1	blue	similar	1.5	2.5	3	2	2.25	2.3	1.70941
			OiMa	10.9	0.45	15.8	1.03	2.2738	2	2	0	blue	similar	1	3	3	2	2.25
			MeBi	26.8	0.45	24.1	1.03	2.5526	7	8	1	blue	similar	1	2.5	3	2	2.125
			PeMa	13.7	0.45	5.7	1.03	0.0588	3	2	1	blue	similar	3	2.5	3	2	2.625
			PhSc	10.3	0.45	13.5	1.03	1.854	2	3	1	blue	similar	1.5	2.5	3	2	2.25
		terA : terC	CaSp	26	0.45	12.7	0.54	0.9684	7	6	1	green	different	2.5	2.5	2	1	2	1.95833
			GlSt	23.8	0.45	16.4	0.54	0.3708	9	6	3	green	different	3	1.5	2	1	1.875
			OiMa	10.9	0.45	6.5	0.54	0.279	2	1	1	green	different	3	2.5	2	1	2.125
			MeBi	26.8	0.45	11.3	0.54	1.1916	7	6	1	green	different	2	2.5	2	1	1.875
			PeMa	13.7	0.45	11	0.54	0.045	3	2	1	green	different	3	2.5	2	1	2.125
			PhSc	10.3	0.45	12	0.54	0.369	2	6	4	green	different	3	1	2	1	1.75
		terA : terD	AmRe	25.3	0.45	22.1	0.26	1.1278	6	5	1	green	very similar	2	2.5	2	2.5	2.25	2.42857
			CaSp	26	0.45	26.7	0.26	0.9516	7	4	3	green	very similar	2.5	1.5	2	2.5	2.125
			ClGr	10.3	0.45	16.1	0.26	0.0898	2	3	1	blue	very similar	3	2.5	3	2.5	2.75
			GlSt	23.8	0.45	24.8	0.26	0.8524	9	8	1	green	very similar	2.5	2.5	2	2.5	2.375
			OiMa	10.9	0.45	16.3	0.26	0.1334	2	3	1	blue	very similar	3	2.5	3	2.5	2.75
			MeBi	26.8	0.45	19.5	0.26	1.398	7	4	3	green	very similar	2	1.5	2	2.5	2
			PhSc	10.3	0.45	16.2	0.26	0.0846	2	3	1	blue	very similar	3	2.5	3	2.5	2.75
		terA : terE	AlAr	26.2	0.45	21.8	0.52	0.0908	12	7	5	yellow	similar	3	1	1	2	1.75	1.96875
			CoHe	26.1	0.45	21.9	0.52	0.0714	12	7	5	yellow	similar	3	1	1	2	1.75
			PeMa	13.6	0.45	19.8	0.52	0.8352	3	5	2	green	similar	2.5	2	2	2	2.125
			VeIn	24.3	0.45	19.8	0.52	0.1278	6	6	0	yellow	similar	3	3	1	2	2.25
		terA : terF	CaSp	26	0.45	16.4	0.81	0.3168	7	6	1	yellow	somewhat similar	3	2.5	1	1.5	2	2.0625
			OiMa	10.9	0.45	4.7	0.81	0.2196	2	2	0	yellow	somewhat similar	3	3	1	1.5	2.125
		terA : terR	ClGr	10.3	0.45	4.7	3.29	2.1656	2	4	2	green	somewhat similar	1	2	2	1.5	1.625	1.72917
			CoVi	26.2	0.45	16.1	3.29	8.2358	12	8	4	green	somewhat similar	1	1	2	1.5	1.375
			MeBi	10.9	0.45	19.4	3.29	11.7842	7	6	1	green	somewhat similar	1	2.5	2	1.5	1.75
			OiMa	26.8	0.45	4.7	3.29	0.6806	2	3	1	green	somewhat similar	2.5	2.5	2	1.5	2.125
			PeMa	13.7	0.45	5.1	3.29	2.1228	3	3	0	green	somewhat similar	1	3	2	1.5	1.875
			PhSc	10.3	0.45	4.8	3.29	2.2314	2	4	2	green	somewhat similar	1	2	2	1.5	1.625
		terA : terG	ClGr	10.3	0.45	21.1	0.62	1.6894	2	7	5	yellow	different	1.5	1	1	1	1.125	1.425
			OiMa	10.9	0.45	10.4	0.62	0.3086	2	6	4	yellow	different	3	1	1	1	1.5
			PeMa1	13.7	0.45	14.1	0.62	0.5154	3	5	2	yellow	different	2.5	2	1	1	1.625
			PeMa2	25.6	0.45	13.7	0.62	0.6052	11	5	6	yellow	different	2.5	1	1	1	1.375
			PhSc	10.3	0.45	11	0.62	0.437	2	6	4	yellow	different	3	1	1	1	1.5
		terA : terH	AlAr	26.2	0.45	23.4	0.39	0.5328	12	10	2	yellow	different	2.5	2	1	1	1.625	1.56944
			AlGa	26.3	0.45	23.4	0.39	0.5418	13	7	6	yellow	different	2.5	1	1	1	1.375
			AlSp	26.2	0.45	23.4	0.39	0.5328	13	10	3	yellow	different	2.5	1.5	1	1	1.5
			CaPo	23.1	0.45	27.3	0.39	0.0504	7	8	1	yellow	different	3	2.5	1	1	1.875
			CoCa	25.3	0.45	24.4	0.39	0.3738	11	6	5	yellow	different	3	1	1	1	1.5
			PeMa1	13.7	0.45	12.6	0.39	0.2502	3	4	1	yellow	different	3	2.5	1	1	1.875
			PeMa2	25.6	0.45	15.2	0.39	1.1184	11	4	7	yellow	different	2	1	1	1	1.25
			PhSc	10.3	0.45	24.8	0.39	1.0074	2	8	6	yellow	different	2	1	1	1	1.25
			VeIn	24.3	0.45	27.9	0.39	0.0108	6	7	1	yellow	different	3	2.5	1	1	1.875
		terA : terJ	AmRe	25.3	0.45	16.3	0.56	0.4514	6	4	2	green	somewhat similar	3	2	2	1.5	2.125	2.05
			CaSp	26	0.45	17.5	0.56	0.38	7	7	0	green	somewhat similar	3	3	2	1.5	2.375
			MeBi	10.9	0.45	18.1	0.56	1.0462	7	8	1	green	somewhat similar	2	2.5	2	1.5	2
			OiMa	26.8	0.45	11.5	0.56	1.124	2	1	1	green	somewhat similar	2	2.5	2	1.5	2
			PhSc	10.3	0.45	16.7	0.56	0.9434	2	6	4	green	somewhat similar	2.5	1	2	1.5	1.75
		terB : terC	OiMa	15.8	1.03	6.5	0.54	2.5528	2	1	1	green	different	1	2.5	2	1	1.625	1.75
			MeBi	24.1	1.03	11.3	0.54	3.7442	8	6	2	green	different	1	2	2	1	1.5
			PeMa	5.7	1.03	11	0.54	0.0138	2	2	0	green	different	3	3	2	1	2.25
			PhSc	13.5	1.03	12	0.54	1.485	3	6	3	green	different	2	1.5	2	1	1.625
		terB : terD	ClGr1	13.6	1.03	15.1	0.26	2.0164	3	2	1	blue	similar	1	2.5	3	2	2.125	1.825
			ClGr2	22.7	1.03	16.1	0.26	3.839	7	3	4	green	different	1	1	2	1	1.25
			MeBi	24.1	1.03	19.5	0.26	3.9506	8	4	4	green	similar	1	1	2	2	1.5
			OiMa	15.8	1.03	16.3	0.26	2.4072	2	3	1	green	similar	1	2.5	2	2	1.875
			PhSc	13.5	1.03	16.2	0.26	1.9386	3	3	0	blue	similar	1.5	3	3	2	2.375
		terB: terE	PeMa	5.7	1.03	19.8	0.52	0.885	2	5	3	yellow	somewhat similar	2.5	1.5	1	1.5	1.625	1.625
		terB : terF	OiMa	15.8	1.03	4.7	0.81	2.4934	2	2	0	yellow	different	1	3	1	1	1.5	1.5
		terB : terR	ClGr	13.6	1.03	4.7	3.29	0.291	3	4	1	blue	very similar	3	2.5	3	2.5	2.75	2.525
			MeBi	24.1	1.03	19.4	3.29	7.8006	8	6	2	blue	very similar	1	2	3	2.5	2.125
			OiMa	15.8	1.03	4.7	3.29	0.1622	2	3	1	blue	very similar	3	2.5	3	2.5	2.75
			PeMa	5.7	1.03	5.1	3.29	2.1816	2	3	1	blue	very similar	1	2.5	3	2.5	2.25
			PhSc	13.5	1.03	4.8	3.29	0.3774	3	4	1	blue	very similar	3	2.5	3	2.5	2.75
		terR : terC	MeBi	19.4	3.29	11.3	0.54	11.5448	6	6	0	green	similar	1	3	2	2	2	2
			OiMa	4.7	3.29	6.5	0.54	2.3906	3	1	2	blue	similar	1	2	3	2	2
			PeMa	5.1	3.29	11	0.54	2.1678	3	2	1	blue	similar	1	2.5	3	2	2.125
			PhSc	4.8	3.29	12	0.54	1.8624	4	6	2	green	similar	1.5	2	2	2	1.875
		terR : terD	ClGr	4.7	3.29	15.1	0.26	2.3074	4	2	2	blue	different	1	2	3	1	1.75	1.71875
			MeBi	19.4	3.29	19.5	0.26	11.7512	6	4	2	green	different	1	2	2	1	1.5
			OiMa	4.7	3.29	16.3	0.26	2.245	3	3	0	green	different	1	3	2	1	1.75
			PhSc	4.8	3.29	16.2	0.26	2.316	4	3	1	blue	different	1	2.5	3	1	1.875
		terR : terE	PeMa	5.1	3.29	19.8	0.52	1.2966	3	5	2	yellow	similar	2	2	1	2	1.75	1.75
		terR : terF	BoTu	16.5	3.3	12.1	0.81	8.9298	5	6	1	yellow	somewhat similar	1	2.5	1	1.5	1.5	1.4375
			FuFu	14.3	3.3	16.5	0.81	6.765	10	8	2	yellow	somewhat similar	1	2	1	1.5	1.375
			FuPr	14.3	3.3	16.6	0.81	6.7488	10	8	2	yellow	somewhat similar	1	2	1	1.5	1.375
			OiMa	4.7	3.29	4.7	0.81	2.3312	3	2	1	yellow	somewhat similar	1	2.5	1	1.5	1.5
		terC : terD	CaSp1	12.7	0.54	26.7	0.26	0.0168	6	4	2	green	similar	3	2	2	2	2.25	2.23611
			CaSp2	16.9	0.54	23.4	0.26	0.6084	10	8	2	green	similar	2.5	2	2	2	2.125
			GlSt	16.4	0.54	24.7	0.26	0.4868	6	8	2	green	similar	3	2	2	2	2.25
			MeBi	11.3	0.54	19.4	0.26	0.2116	6	4	2	green	similar	3	2	2	2	2.25
			MeVa1	11.1	0.54	21.4	0.26	0.086	6	4	2	green	similar	3	2	2	2	2.25
			MeVa2	18.5	0.54	24.2	0.26	0.7396	8	9	1	green	similar	2.5	2.5	2	2	2.25
			OiMa	6.5	0.54	16.3	0.26	0.1456	1	3	2	green	similar	3	2	2	2	2.25
			PhSc1	12	0.54	16.2	0.26	0.4536	4	3	1	green	similar	3	2.5	2	2	2.375
			PhSc2	16.9	0.54	23.1	0.26	0.624	10	8	2	green	similar	2.5	2	2	2	2.125
		terC : terE	PaVa	16.2	0.54	7.9	0.52	0.928	6	2	4	yellow	somewhat similar	2.5	1	1	1.5	1.5	1.5625
			PeMa	11	0.54	19.8	0.52	0.8712	2	5	3	yellow	somewhat similar	2.5	1.5	1	1.5	1.625
		terC : terF	CaSp	16.9	0.54	16.4	0.81	0.8316	10	6	4	yellow	somewhat similar	2.5	1	1	1.5	1.5	1.79167
			OiMa	6.5	0.54	4.7	0.81	0.0594	1	2	1	yellow	somewhat similar	3	2.5	1	1.5	2
			PhCh	13.2	0.54	4.8	0.81	0.648	3	2	1	yellow	somewhat similar	2.5	2.5	1	1.5	1.875
		terD : terE	none											0	0	0	0	0	0
		terD : terF	CaSp	26.7	0.26	16.4	0.81	1.2684	4	6	2	yellow	somewhat similar	2	2	1	1.5	1.625	1.8125
			OiMa	16.3	0.26	4.7	0.81	0.0862	3	2	1	yellow	somewhat similar	3	2.5	1	1.5	2
		terE : terF	none											0	0	0	0	0	0
pne	G.Iozoyensis	GL10034 : GL10020	none											0	0	0	0	0	0	1.5099
		GL10034 : GL10021	none											0	0	0	0	0	0
		GL10034 : GL10022	VeIn	16.6	0.65	13.5	1.41	1.649	5	4	1	yellow	different	1.5	2.5	1	1	1.5	1.5
		GL10034 : GL10023	CaSe	13.9	0.65	1	6.75	0.457	3	1	2	yellow	different	3	2	1	1	1.75	1.75
			ToOp	16.9	0.65	1.7	6.75	0.098	6	4	2	yellow	different	3	2	1	1	1.75
			ToPa	8.3	0.65	1.7	6.75	1.216	4	4	0	yellow	different	2	3	1	1	1.75
		GL10034 : GL10024	CaSe	13.9	0.65	5.3	2.6	0.949	3	1	2	green	different	2.5	2	2	1	1.875	1.54167
			ToOp	16.9	0.65	9.8	2.6	2.899	6	5	1	yellow	different	1	2.5	1	1	1.375
			ToPa	8.3	0.65	9.8	2.6	4.017	4	5	1	yellow	different	1	2.5	1	1	1.375
		GL10034 : GL10026	VeIn	16.6	0.65	17.3	0.67	0.1602	5	7	2	yellow	somewhat similar	3	2	1	1.5	1.875	1.875
		GL10034 : GL10027	PsVe	15.6	0.65	20	0.45	0.228	5	7	2	yellow	somewhat similar	3	2	1	1.5	1.875	1.875
		GL10034 : GL10028	PsVe	15.6	0.65	14	0.33	1.104	5	4	1	yellow	different	2	2.5	1	1	1.625	1.625
		GL10034 : GL10029	none											0	0	0	0	0	0
		GL10034 : GL10030	CoHe	8.5	0.65	21.2	0.64	1.6086	3	8	5	yellow	somewhat similar	1.5	1	1	1.5	1.25	1.5
			ExAq	15.6	0.65	21.1	0.64	0.6728	3	7	4	yellow	somewhat similar	2.5	1	1	1.5	1.5
			FuPr	8.8	0.65	21.9	0.64	1.6592	6	6	0	yellow	somewhat similar	1.5	3	1	1.5	1.75
		GL10034 : GL10031	AsOr	16.2	0.65	22.3	0.92	1.9972	7	3	4	yellow	different	1.5	1	1	1	1.125	1.29167
			CaSe	13.9	0.65	19.3	0.92	1.7442	3	10	7	yellow	different	1.5	1	1	1	1.125
			VeIn	16.6	0.65	17.4	0.92	1.0436	5	6	1	yellow	different	2	2.5	1	1	1.625
		GL10034 : GL10032	AsCo	8.2	0.65	15.3	1.35	3.065	3	10	7	yellow	different	1	1	1	1	1	1.25
			CoHe	8.5	0.65	14.4	1.35	2.783	3	4	1	yellow	different	1	2.5	1	1	1.375
			PsVe	15.6	0.65	17.5	1.35	2.697	5	7	2	yellow	different	1	2	1	1	1.25
			TrRu	15.9	0.65	14.3	1.35	1.794	5	3	2	yellow	different	1.5	2	1	1	1.375
		GL10034 : GL10033	CoHe	8.5	0.65	23.8	0.93	3.3218	3	7	4	green	somewhat similar	1	1	2	1.5	1.375	1.59375
			FuPr	8.8	0.65	23.4	0.93	3.2084	6	7	1	green	somewhat similar	1	2.5	2	1.5	1.75
			FuPs	16.3	0.65	11.1	0.93	0.0544	5	10	5	yellow	somewhat similar	3	1	1	1.5	1.625
			FuVe	8.6	0.65	22.9	0.93	3.1414	5	7	2	green	somewhat similar	1	2	2	1.5	1.625
		GL10034 : GL10035	ToPa	8.3	0.65	13.9	1.71	3.6748	4	5	1	yellow	different	1	2.5	1	1	1.375	1.25
			TrAr	16.8	0.65	14.2	1.71	2.6724	6	9	3	yellow	different	1	1.5	1	1	1.125
		GL10034 : GL10036	AsOr	16.2	0.65	19.6	0.62	0.3244	7	8	1	green	somewhat similar	3	2.5	2	1.5	2.25	2.125
			AsFl	16.2	0.65	19.6	0.62	0.3244	7	8	1	green	somewhat similar	3	2.5	2	1.5	2.25
			ToOp	15.8	0.65	16.6	0.62	0.0044	5	3	2	yellow	somewhat similar	3	2	1	1.5	1.875
		GL10034 : GL10037	AsPh	6.6	0.65	14	0.76	1.27	3	5	2	yellow	somewhat similar	2	2	1	1.5	1.625	1.625
			CaSe	13.9	0.65	10.4	0.76	0.2262	3	7	4	yellow	somewhat similar	3	1	1	1.5	1.625
		GL10034 : GL10038	AsOr	16.2	0.65	24.9	0.23	0.9606	7	10	3	yellow	somewhat similar	2.5	1.5	1	1.5	1.625	1.875
			ToPa	8.3	0.65	15	0.23	0.389	4	4	0	yellow	somewhat similar	3	3	1	1.5	2.125
		GL10034 : GL10039	none											0	0	0	0	0	0
		GL10034 : GL10040	CaSe	13.9	0.65	17.6	0.64	0.4458	3	9	6	yellow	somewhat similar	3	1	1	1.5	1.625	1.75
			FuPs	16.3	0.65	17.5	0.64	0.121	5	6	1	yellow	somewhat similar	3	2.5	1	1.5	2
			TrRu	15.9	0.65	15.3	0.64	0.1086	5	1	4	yellow	somewhat similar	3	1	1	1.5	1.625
		GL10034 : GL10041	none											0	0	0	0	0	0
		GL10034 : GL10042	AsCo	8.2	0.65	18.6	0.57	1.0544	3	5	2	yellow	somewhat similar	2	2	1	1.5	1.625	1.625
			AsPh	6.6	0.65	18.4	0.57	1.2396	3	5	2	yellow	somewhat similar	2	2	1	1.5	1.625
			CoHe	8.5	0.65	19.4	0.57	1.1066	3	5	2	yellow	somewhat similar	2	2	1	1.5	1.625
		GL10034 : GL10043	AcCh	15.9	0.65	17.5	0.57	0.072	5	4	1	yellow	similar	3	2.5	1	2	2.125	2.05357
			AsOr	16.2	0.65	20.8	0.57	0.2652	7	10	3	yellow	similar	3	1.5	1	2	1.875
			ExAq	15.6	0.65	20.8	0.57	0.3432	3	9	6	yellow	similar	3	1	1	2	1.75
			FuFu	8.8	0.65	16.1	0.57	0.6914	6	6	0	green	similar	2.5	3	2	2	2.375
			FuPr	8.8	0.65	15.9	0.57	0.6686	6	6	0	green	similar	2.5	3	2	2	2.375
			FuVe	8.6	0.65	16.2	0.57	0.7288	5	6	1	green	similar	2.5	2.5	2	2	2.25
			TrAr	16.8	0.65	13.2	0.57	0.6792	6	2	4	yellow	similar	2.5	1	1	2	1.625
		GL10034 : GL10044	AsFl	16.2	0.65	14.3	0.61	0.3614	7	7	0	yellow	similar	3	3	1	2	2.25	2.09375
			AsOr	16.2	0.65	14.2	0.61	0.3736	7	7	0	yellow	similar	3	3	1	2	2.25
			CoHe	8.5	0.65	10.2	0.61	0.1394	3	4	1	yellow	similar	3	2.5	1	2	2.125
			ToOp	15.8	0.65	12.5	0.61	0.529	5	8	3	yellow	similar	2.5	1.5	1	2	1.75
		GL10034 : GL10045	TrAr	16.8	0.65	6.7	6.78	6.9012	6	2	4	yellow	different	1	1	1	1	1	1
		GL10034 : GL10047	CoHe	8.5	0.65	8.2	12.77	19.8378	3	2	1	yellow	different	1	2.5	1	1	1.375	1.375
			Fupr	8.8	0.65	10.6	12.77	25.9284	6	7	1	yellow	different	1	2.5	1	1	1.375
		GL10034 : GL10049	CaSe	13.9	0.65	11.2	3.63	6.3242	3	7	4	yellow	different	1	1	1	1	1	1.25
			TrAr	16.8	0.65	10.4	3.63	5.3664	6	6	0	yellow	different	1	3	1	1	1.5
		GL10034 : GL10050	FuPs	16.3	0.65	24.5	0.5	0.331	5	6	1	yellow	somewhat similar	3	2.5	1	1.5	2	1.95833
			ToOp	15.8	0.65	22.7	0.5	0.216	5	5	0	yellow	somewhat similar	3	3	1	1.5	2.125
			ToPa	8.3	0.65	22.8	0.5	1.201	4	5	1	yellow	somewhat similar	2	2.5	1	1.5	1.75
		GL10035 : GL10020	none											0	0	0	0	0	0
		GL10035 : GL10021	none											0	0	0	0	0	0
		GL10035 : GL10022	none											0	0	0	0	0	0
		GL10035 : GL10023	BoDo	13.2	1.71	4.6	10.23	4.8972	4	8	4	yellow	different	1	1	1	1	1	1.1875
			ToPa	13.8	1.71	1.1	10.23	2.469	5	4	1	yellow	different	1	2.5	1	1	1.375
		GL10035 : GL10024	ToPa	13.8	1.71	9.8	2.6	0.3764	5	5	0	yellow	somewhat similar	3	3	1	1.5	2.125	2.125
		GL10035 : GL10026	BoDo	13.2	1.71	16.8	0.67	2.2632	4	8	4	yellow	different	1	1	1	1	1	1
		GL10035 : GL10027	TrCi	14.4	1.71	20.1	0.45	3.1158	7	6	1	yellow	different	1	2.5	1	1	1.375	1.375
			TrVi	14.4	1.71	20.1	0.45	3.1158	7	6	1	yellow	different	1	2.5	1	1	1.375
		GL10035 : GL10028	none											0	0	0	0	0	0
		GL10035 : GL10029	BoDo	13.2	1.71	17.1	11.57	35.055	4	9	5	yellow	different	1	1	1	1	1	1
		GL10035 : GL10030	AsFi	3.2	1.71	7.5	0.64	0.1344	2	2	0	green	somewhat similar	3	3	2	1.5	2.375	2.375
			AsJo	3.2	1.71	7.6	0.64	0.1216	2	2	0	green	somewhat similar	3	3	2	1.5	2.375
		GL10035 : GL10031	AsFi	3.2	1.71	6.3	0.92	0.0648	2	2	0	blue	somewhat similar	3	3	3	1.5	2.625	2.625
			AsJo	3.2	1.71	6.3	0.92	0.0648	2	2	0	blue	somewhat similar	3	3	3	1.5	2.625
		GL10035 : GL10032	CoSi	10.2	1.71	12.6	1.35	0.0864	2	2	0	green	somewhat similar	3	3	2	1.5	2.375	2.375
		GL10035 : GL10033	AsFi	3.2	1.71	4.8	0.93	0.2016	2	2	0	blue	similar	3	3	3	2	2.75	2.54167
			AsJo	3.2	1.71	4.8	0.93	0.2016	2	2	0	blue	similar	3	3	3	2	2.75
			TrAs	14.4	1.71	21.5	0.93	0.9258	9	7	2	green	similar	2.5	2	2	2	2.125
		GL10035 : GL10036	AsFi	3.2	1.71	8.8	0.62	0.0032	2	2	0	blue	somewhat similar	3	3	3	1.5	2.625	2.625
			AsJo	3.2	1.71	8.8	0.62	0.0032	2	2	0	blue	somewhat similar	3	3	3	1.5	2.625
		GL10035 : GL10037	AsFi	3.2	1.71	7.7	0.76	0.076	2	3	1	yellow	somewhat similar	3	2.5	1	1.5	2	2
			AsJo	3.2	1.71	7.7	0.76	0.076	2	3	1	yellow	somewhat similar	3	2.5	1	1.5	2
		GL10035 : GL10038	AsFi	3.2	1.71	11.6	0.23	0.5608	2	3	1	blue	similar	2.5	2.5	3	2	2.5	1.925
			AsJo	3.2	1.71	12.1	0.23	0.5378	2	3	1	blue	similar	2.5	2.5	3	2	2.5
			CoSi	10.2	1.71	21.3	0.23	2.5086	2	5	3	green	somewhat similar	1	1.5	2	1.5	1.5
			PeOx	11.7	1.71	24.7	0.23	2.8652	3	8	5	green	somewhat similar	1	1	2	1.5	1.375
			ToPa	13.8	1.71	25	0.23	3.5696	5	4	1	green	somewhat similar	1	2.5	2	1.5	1.75
		GL10035 : GL10039	AsFi	3.2	1.71	5.6	0.89	0.0976	2	3	1	blue	somewhat similar	3	2.5	3	1.5	2.5	2.5
			AsJo	3.2	1.71	5.6	0.89	0.0976	2	3	1	blue	somewhat similar	3	2.5	3	1.5	2.5
		GL10035 : GL10040	none											0	0	0	0	0	0
		GL10035 : GL10041	AsFi	3.2	1.71	7.3	0.54	0.306	2	3	1	green	somewhat similar	3	2.5	2	1.5	2.25	2.125
			AsJo	3.2	1.71	7	0.54	0.3384	2	3	1	green	somewhat similar	3	2.5	2	1.5	2.25
			CoSi	10.2	1.71	15.2	0.54	1.8468	2	3	1	green	somewhat similar	1.5	2.5	2	1.5	1.875
		GL10035 : GL10042	TrAs	14.4	1.71	16.4	0.57	3.0552	9	3	6	yellow	different	1	1	1	1	1	1
		GL10035 : GL10043	AsFi	3.2	1.71	7.8	0.57	0.2052	2	2	0	yellow	somewhat similar	3	3	1	1.5	2.125	1.525
			AsJo	3.2	1.71	8	0.57	0.1824	2	2	0	yellow	somewhat similar	3	3	1	1.5	2.125
			CoSi	10.2	1.71	17.9	0.57	1.4478	2	5	3	yellow	different	2	1.5	1	1	1.375
			TrAr	14.2	1.71	13.3	0.57	3.3402	9	2	7	yellow	different	1	1	1	1	1
			TrAs	14.4	1.71	17.3	0.57	2.9526	9	4	5	yellow	different	1	1	1	1	1
		GL10035 : GL10044	AsFi	3.2	1.71	4.7	0.61	0.521	2	2	0	green	similar	2.5	3	2	2	2.375	1.75
			AsJo	3.2	1.71	5.1	0.61	0.4722	2	2	0	green	similar	3	3	2	2	2.5
			BoDo	13.2	1.71	15.8	0.61	2.5868	4	7	3	yellow	somewhat similar	1	1.5	1	1.5	1.25
			TrCi	14.4	1.71	13.8	0.61	3.2412	7	7	0	yellow	somewhat similar	1	3	1	1.5	1.625
			TrLo	14.7	1.71	13.9	0.61	3.3316	9	8	1	yellow	somewhat similar	1	2.5	1	1.5	1.5
			TrRe	14.7	1.71	13.8	0.61	3.3438	9	8	1	yellow	somewhat similar	1	2.5	1	1.5	1.5
			TrVi	14.4	1.71	13.7	0.61	3.2534	7	6	1	yellow	somewhat similar	1	2.5	1	1.5	1.5
		GL10035 : GL10045	AsFi	3.2	1.71	2.2	6.78	1.8888	2	3	1	yellow	different	1.5	2.5	1	1	1.5	1.29167
			AsJo	3.2	1.71	2.3	6.78	2.0244	2	3	1	yellow	different	1	2.5	1	1	1.375
			TrAr	14.2	1.71	6.6	6.78	4.0932	9	2	7	yellow	different	1	1	1	1	1
		GL10035 : GL10047	TrAt	14.5	1.71	14.1	12.77	31.0524	9	11	2	yellow	different	1	2	1	1	1.25	1.25
		GL10035 : GL10049	BoDo	13.2	1.71	10.1	3.63	2.8182	4	5	1	yellow	somewhat similar	1	2.5	1	1.5	1.5	1.375
			CoSi	10.2	1.71	2.9	3.63	1.383	2	5	3	yellow	somewhat similar	2	1.5	1	1.5	1.5
			TrAr	14.2	1.71	10.4	3.63	2.694	9	6	3	yellow	somewhat similar	1	1.5	1	1.5	1.25
			TrAt	14.5	1.71	10.5	3.63	2.664	9	6	3	yellow	somewhat similar	1	1.5	1	1.5	1.25
		GL10035 : GL10050	CoSi	10.2	1.71	26.4	0.43	1.218	2	8	6	yellow	different	2	1	1	1	1.25	1.375
			ToPa	13.8	1.71	26.3	0.43	2.4578	5	5	0	yellow	different	1	3	1	1	1.5
		GL10039 : GL10020	BoPa	14.4	0.9	17.4	4.09	11.6412	5	8	3	yellow	different	1	1.5	1	1	1.125	1.14583
			CaSp	15.5	0.9	14.7	4.09	9.2346	8	9	1	yellow	different	1	2.5	1	1	1.375
			HySp	16.9	0.9	10.9	4.09	5.8742	10	4	6	yellow	different	1	1	1	1	1
			MeBi	15.9	0.9	16.6	4.09	10.7168	10	7	3	yellow	different	1	1.5	1	1	1.125
			MeVa	15.8	0.9	14.8	4.09	9.2624	10	8	2	yellow	different	1	2	1	1	1.25
			PhSc	15.7	0.9	9.7	4.09	5.1086	9	3	6	yellow	different	1	1	1	1	1
		GL10039 : GL10021	AmRe	15.8	0.9	11.7	0.26	2.2356	8	3	5	green	somewhat similar	1	1	2	1.5	1.375	1.51923
			BoCi	14.5	0.9	11.4	0.26	2.0172	6	8	2	green	somewhat similar	1	2	2	1.5	1.625
			BoEl	14.4	0.9	10.7	0.26	2.0356	6	5	1	green	somewhat similar	1	2.5	2	1.5	1.75
			BoGa	14.5	0.9	10.6	0.26	2.0588	6	3	3	green	somewhat similar	1	1.5	2	1.5	1.5
			BoHy	14.4	0.9	10.5	0.26	2.046	6	2	4	green	somewhat similar	1	1	2	1.5	1.375
			BoPa	14.4	0.9	10.8	0.26	2.0304	5	6	1	green	somewhat similar	1	2.5	2	1.5	1.75
			BoPo	14.3	0.9	11.2	0.26	1.9916	3	7	4	green	somewhat similar	1.5	1	2	1.5	1.5
			BoTu	14.4	0.9	10.6	0.26	2.0408	6	4	2	green	somewhat similar	1	2	2	1.5	1.625
			CaSp	15.5	0.9	12.8	0.26	2.1244	8	4	4	green	somewhat similar	1	1	2	1.5	1.375
			MeBi	15.9	0.9	12.9	0.26	2.1912	10	5	5	green	somewhat similar	1	1	2	1.5	1.375
			MeVa	15.8	0.9	12.9	0.26	2.1732	10	5	5	green	somewhat similar	1	1	2	1.5	1.375
			PhSc	15.7	0.9	10.3	0.26	2.2904	9	4	5	green	somewhat similar	1	1	2	1.5	1.375
			PsDe	16.2	0.9	22.6	0.26	1.7408	9	7	2	green	somewhat similar	1.5	2	2	1.5	1.75
		GL10039 : GL10022	BoCi	14.5	0.9	17.6	1.41	2.3532	6	5	1	green	somewhat similar	1	2.5	2	1.5	1.75	1.71875
			BoGa	14.5	0.9	16.5	1.41	2.043	6	5	1	green	somewhat similar	1	2.5	2	1.5	1.75
			BoHy	14.4	0.9	17.9	1.41	2.4558	6	6	0	green	somewhat similar	1	3	2	1.5	1.875
			BoPa	14.4	0.9	16.6	1.41	2.0892	5	6	1	green	somewhat similar	1	2.5	2	1.5	1.75
			BoPo	14.3	0.9	16.6	1.41	2.1072	3	6	3	green	somewhat similar	1	1.5	2	1.5	1.5
			CaSp	15.5	0.9	14	1.41	1.158	8	5	3	green	somewhat similar	2	1.5	2	1.5	1.75
			PeMa	11.1	0.9	24.3	1.29	4.2714	3	2	1	green	somewhat similar	1	2.5	2	1.5	1.75
			PhSc	15.7	0.9	14	1.41	1.122	9	5	4	green	somewhat similar	2	1	2	1.5	1.625
		GL10039 : GL10023	HyEc	16.9	0.9	1.1	10.23	0.7914	10	5	5	yellow	similar	2.5	1	1	2	1.625	1.78125
			HySp	16.9	0.9	1.1	10.23	0.7914	10	5	5	yellow	similar	2.5	1	1	2	1.625
			MeBi	15.9	0.9	3.2	10.23	3.6852	10	8	2	yellow	somewhat similar	1	2	1	1.5	1.375
			PeMa	11.1	0.9	1.1	10.23	0.2526	3	3	0	green	similar	3	3	2	2	2.5
		GL10039 : GL10024	HyEc	16.9	0.9	9.9	2.6	2.106	10	5	5	yellow	somewhat similar	1	1	1	1.5	1.125	1.35
			HySp	16.9	0.9	9.8	2.6	2.054	10	5	5	yellow	somewhat similar	1	1	1	1.5	1.125
			MeBi	15.9	0.9	22.4	2.6	8.786	10	9	1	yellow	somewhat similar	1	2.5	1	1.5	1.5
			MeVa	15.8	0.9	22.4	2.6	8.804	10	9	1	yellow	somewhat similar	1	2.5	1	1.5	1.5
			PeMa	11.1	0.9	10.4	2.6	3.41	3	4	1	yellow	somewhat similar	1	2.5	1	1.5	1.5
		GL10039 : GL10026	BoCi	14.5	0.9	11.9	0.67	1.0154	6	4	2	green	different	2	2	2	1	1.75	1.71591
			BoEl	14.4	0.9	11.9	0.67	0.9974	6	7	1	green	different	2.5	2.5	2	1	2
			BoGa	14.5	0.9	11.5	0.67	1.069	6	8	2	green	different	2	2	2	1	1.75
			BoHy	14.4	0.9	12	0.67	0.984	6	9	3	green	different	2.5	1.5	2	1	1.75
			BoPa	14.4	0.9	11.7	0.67	1.0242	5	5	0	green	different	2	3	2	1	2
			BoPo	14.3	0.9	12.2	0.67	0.9392	3	6	3	green	different	2.5	1.5	2	1	1.75
			BoTu	14.4	0.9	12	0.67	0.984	6	9	3	green	different	2.5	1.5	2	1	1.75
			CaSp	15.5	0.9	10.3	0.67	1.4098	8	2	6	green	different	2	1	2	1	1.5
			PeMa	11.1	0.9	18.2	0.67	0.4408	3	9	6	green	different	3	1	2	1	1.75
			PhSc	15.7	0.9	9.3	0.67	1.5798	9	2	7	green	different	1.5	1	2	1	1.375
			PsDe	16.2	0.9	12.2	0.67	1.2812	9	3	6	green	different	2	1	2	1	1.5
		GL10039 : GL10027	AmRe	15.8	0.9	10.9	0.45	1.863	8	3	5	green	different	1.5	1	2	1	1.375	1.57143
			BoCi	14.5	0.9	11.9	0.45	1.539	6	3	3	green	different	1.5	1.5	2	1	1.5
			BoEl	14.4	0.9	11.7	0.45	1.539	6	4	2	green	different	1.5	2	2	1	1.625
			BoGa	14.5	0.9	11.7	0.45	1.557	6	7	1	green	different	1.5	2.5	2	1	1.75
			BoHy	14.4	0.9	11.8	0.45	1.53	6	6	0	green	different	1.5	3	2	1	1.875
			BoPa	14.4	0.9	12	0.45	1.512	5	6	1	green	different	1.5	2.5	2	1	1.75
			BoPo	14.3	0.9	12.1	0.45	1.485	3	6	3	green	different	2	1.5	2	1	1.625
			BoTu	14.4	0.9	11.7	0.45	1.539	6	7	1	green	different	1.5	2.5	2	1	1.75
			HyEc	16.9	0.9	19.5	0.45	1.287	10	8	2	green	different	2	2	2	1	1.75
			HySp	16.9	0.9	19.5	0.45	1.287	10	8	2	green	different	2	2	2	1	1.75
			MeBi	15.9	0.9	7.6	0.45	2.178	10	3	7	green	different	1	1	2	1	1.25
			MeVa	15.8	0.9	9.3	0.45	2.007	10	3	7	green	different	1	1	2	1	1.25
			PhSc	15.7	0.9	8	0.45	2.106	9	2	7	green	different	1	1	2	1	1.25
			PsDe	16.2	0.9	17.8	0.45	1.314	9	4	5	green	different	2	1	2	1	1.5
		GL10039 : GL10028	AmRe	15.8	0.9	7	0.33	2.382	8	4	4	green	different	1	1	2	1	1.25	1.39286
			BoCi	14.5	0.9	6.6	0.33	2.1744	6	4	2	green	different	1	2	2	1	1.5
			BoEl	14.4	0.9	6.8	0.33	2.1432	6	7	1	green	different	1	2.5	2	1	1.625
			BoGa	14.5	0.9	6.6	0.33	2.1744	6	9	3	green	different	1	1.5	2	1	1.375
			BoHy	14.4	0.9	6.8	0.33	2.1432	6	8	2	green	different	1	2	2	1	1.5
			BoPa	14.4	0.9	6.7	0.33	2.1498	5	5	0	green	different	1	3	2	1	1.75
			BoPo	14.3	0.9	7	0.33	2.112	3	6	3	green	different	1	1.5	2	1	1.375
			BoTu	14.4	0.9	6.6	0.33	2.1564	6	9	3	green	different	1	1.5	2	1	1.375
			CaSp	15.5	0.9	5.4	0.33	2.4336	8	4	4	green	different	1	1	2	1	1.25
			HyEc	16.9	0.9	14.5	0.33	2.085	10	7	3	green	different	1	1.5	2	1	1.375
			HySp	16.9	0.9	14.5	0.33	2.085	10	7	3	green	different	1	1.5	2	1	1.375
			MeBi	15.9	0.9	4.5	0.33	2.565	10	4	6	green	different	1	1	2	1	1.25
			MeVa	15.8	0.9	4.2	0.33	2.5668	10	4	6	green	different	1	1	2	1	1.25
			PhSc	15.7	0.9	5.3	0.33	2.4762	9	4	5	green	different	1	1	2	1	1.25
		GL10039 : GL10029	AmRe	15.8	0.9	15.5	11.57	33.023	8	7	1	green	different	1	2.5	2	1	1.625	1.33654
			BoCi	14.5	0.9	15.9	11.57	34.1826	6	8	2	green	different	1	2	2	1	1.5
			BoEl	14.4	0.9	15.9	11.57	34.2006	6	7	1	green	different	1	2.5	2	1	1.625
			BoGa	14.5	0.9	15.9	11.57	34.1826	6	10	4	green	different	1	1	2	1	1.25
			BoHy	14.4	0.9	15.9	11.57	34.2006	6	10	4	green	different	1	1	2	1	1.25
			BoPa	14.4	0.9	15.9	11.57	34.2006	5	10	5	green	different	1	1	2	1	1.25
			BoPo	14.3	0.9	15.9	11.57	34.2186	3	8	5	green	different	1	1	2	1	1.25
			BoTu	14.4	0.9	15.9	11.57	34.2006	6	10	4	green	different	1	1	2	1	1.25
			CaSp	15.5	0.9	15.4	11.57	32.8456	8	2	6	green	different	1	1	2	1	1.25
			MeBi	15.9	0.9	15.5	11.57	33.005	10	5	5	green	different	1	1	2	1	1.25
			MeVa	15.8	0.9	15.5	11.57	33.023	10	5	5	green	different	1	1	2	1	1.25
			PhSc	15.7	0.9	15.1	11.57	32.1154	9	1	8	green	different	1	1	2	1	1.25
			PsDe	16.2	0.9	16.3	11.57	34.8022	9	6	3	green	different	1	1.5	2	1	1.375
		GL10039 : GL10030	AsFi	5.6	0.89	7.5	0.64	0.0368	3	2	1	yellow	similar	3	2.5	1	2	2.125	1.975
			AsJo	5.6	0.89	7.6	0.64	0.024	3	2	1	yellow	similar	3	2.5	1	2	2.125
			CaSp	15.5	0.9	19.3	0.64	0.3196	8	7	1	yellow	similar	3	2.5	1	2	2.125
			HySp	16.9	0.9	19.8	0.64	0.5076	10	5	5	yellow	similar	2.5	1	1	2	1.625
			MeBi	15.9	0.9	19.6	0.64	0.3532	10	7	3	yellow	similar	3	1.5	1	2	1.875
		GL10039 : GL10031	AsFi	5.6	0.89	6.3	0.92	0.1624	3	2	1	blue	very similar	3	2.5	3	2.5	2.75	2.39062
			AsJo	5.6	0.89	6.3	0.92	0.1624	3	2	1	blue	very similar	3	2.5	3	2.5	2.75
			CaSp	15.5	0.9	16.3	0.92	0.2092	8	5	3	green	very similar	3	1.5	2	2.5	2.25
			HyEc	16.9	0.9	21	0.92	0.822	10	9	1	green	very similar	2.5	2.5	2	2.5	2.375
			HySp	16.9	0.9	20.8	0.92	0.7852	10	9	1	green	very similar	2.5	2.5	2	2.5	2.375
			MeBi	15.9	0.9	20.3	0.92	0.8732	10	8	2	green	very similar	2.5	2	2	2.5	2.25
			MeVa	15.8	0.9	20.1	0.92	0.8544	10	8	2	green	very similar	2.5	2	2	2.5	2.25
			PhSc	15.7	0.9	17	0.92	0.302	9	5	4	green	very similar	3	1	2	2.5	2.125
		GL10039 : GL10032	AlTe	11.5	0.9	15.7	1.35	2.169	3	2	1	yellow	similar	1	2.5	1	2	1.625	1.45833
			BoCi	14.5	0.9	20.2	1.35	2.844	6	11	5	yellow	similar	1	1	1	2	1.25
			BoGa	14.5	0.9	20.2	1.35	2.844	6	9	3	yellow	similar	1	1.5	1	2	1.375
			BoPo	14.3	0.9	20.2	1.35	2.88	3	10	7	yellow	similar	1	1	1	2	1.25
			HySp	16.9	0.9	17.7	1.35	1.737	10	7	3	yellow	similar	1.5	1.5	1	2	1.5
			MeBi	15.9	0.9	14	1.35	0.918	10	7	3	yellow	similar	2.5	1.5	1	2	1.75
		GL10039 : GL10033	AsFi	5.6	0.89	4.8	0.93	0.104	3	2	1	blue	somewhat similar	3	2.5	3	1.5	2.5	2.5
			AsJo	5.6	0.89	4.8	0.93	0.104	3	2	1	blue	somewhat similar	3	2.5	3	1.5	2.5
		GL10039 : GL10036	AsFi	5.6	0.89	8.8	0.62	0.0944	3	2	1	blue	somewhat similar	3	2.5	3	1.5	2.5	2.5
			AsJo	5.6	0.89	8.8	0.62	0.0944	3	2	1	blue	somewhat similar	3	2.5	3	1.5	2.5
		GL10039 : GL10037	AlTe	11.5	0.9	12.4	0.76	0.1852	3	5	2	green	similar	3	2	2	2	2.25	2.22917
			AsFi	5.6	0.89	7.7	0.76	0.1736	3	3	0	yellow	similar	3	3	1	2	2.25
			AsJo	5.6	0.89	7.7	0.76	0.1736	3	3	0	yellow	similar	3	3	1	2	2.25
			CaSp	15.5	0.9	19.8	0.76	0.2196	8	5	3	yellow	similar	3	1.5	1	2	1.875
			PeMa	11.1	0.9	12.3	0.76	0.1284	3	3	0	green	similar	3	3	2	2	2.5
			PeVu	6.3	0.9	7.3	0.76	0.0244	2	2	0	yellow	similar	3	3	1	2	2.25
		GL10039 : GL10038	AlTe	11.5	0.9	16.6	0.23	1.3064	3	3	0	blue	very similar	2	3	3	2.5	2.625	2.625
			AsFi	5.6	0.89	11.6	0.23	0.4632	3	3	0	blue	very similar	3	3	3	2.5	2.875
			AsJo	5.6	0.89	12.1	0.23	0.4402	3	3	0	blue	very similar	3	3	3	2.5	2.875
			MeVa	15.8	0.9	26.4	0.23	1.6296	10	6	4	blue	very similar	1.5	1	3	2.5	2
			PeMa	11.1	0.9	18.5	0.23	1.147	3	3	0	blue	very similar	2	3	3	2.5	2.625
			PeVu	6.3	0.9	10.3	0.23	0.6602	2	2	0	blue	very similar	2.5	3	3	2.5	2.75
		GL10039 : GL10040	HySp	16.9	0.9	16.2	0.64	0.9684	10	6	4	yellow	similar	2.5	1	1	2	1.625	1.55
			MeBi	15.9	0.9	13.6	0.64	1.1212	10	5	5	yellow	similar	2	1	1	2	1.5
			MeVa	15.8	0.9	13.4	0.64	1.1288	10	5	5	yellow	similar	2	1	1	2	1.5
			PhSc	15.7	0.9	13.3	0.64	1.1236	9	3	6	yellow	similar	2	1	1	2	1.5
			PsDe	16.2	0.9	15.1	0.64	0.9832	9	3	6	yellow	similar	2.5	1	1	2	1.625
		GL10039 : GL10041	AsFi	5.6	0.89	7.3	0.54	0.2084	3	3	0	green	somewhat similar	3	3	2	1.5	2.375	2.375
			AsJo	5.6	0.89	7	0.54	0.2408	3	3	0	green	somewhat similar	3	3	2	1.5	2.375
			PeMa	11.1	0.9	19.6	0.54	0.1188	3	3	0	green	somewhat similar	3	3	2	1.5	2.375
		GL10039 : GL10042	BoCi	14.5	0.9	17.2	0.57	0.6492	6	5	1	yellow	similar	2.5	2.5	1	2	2	2.10417
			BoEl	14.4	0.9	17.1	0.57	0.6426	6	6	0	yellow	similar	2.5	3	1	2	2.125
			BoGa	14.5	0.9	17.1	0.57	0.6606	6	6	0	yellow	similar	2.5	3	1	2	2.125
			BoHy	14.4	0.9	17	0.57	0.654	6	6	0	yellow	similar	2.5	3	1	2	2.125
			BoPa	14.4	0.9	17.2	0.57	0.6312	5	6	1	yellow	similar	2.5	2.5	1	2	2
			PeVu	6.3	0.9	15.4	0.57	0.6216	2	3	1	green	similar	2.5	2.5	2	2	2.25
		GL10039 : GL10043	AsFi	5.6	0.89	7.8	0.57	0.1076	3	2	1	yellow	similar	3	2.5	1	2	2.125	1.98214
			AsJo	5.6	0.89	8	0.57	0.0848	3	2	1	yellow	similar	3	2.5	1	2	2.125
			BoCi	14.5	0.9	18.9	0.57	0.4554	6	7	1	yellow	similar	3	2.5	1	2	2.125
			BoEl	14.4	0.9	19.1	0.57	0.4146	6	9	3	yellow	similar	3	1.5	1	2	1.875
			BoGa	14.5	0.9	19.1	0.57	0.4326	6	9	3	yellow	similar	3	1.5	1	2	1.875
			BoTu	14.4	0.9	19	0.57	0.426	6	8	2	yellow	similar	3	2	1	2	2
			PeMa	11.1	0.9	19.8	0.57	0.2592	3	7	4	yellow	similar	3	1	1	2	1.75
		GL10039 : GL10044	AsFi	5.6	0.89	4.7	0.61	0.4234	3	2	1	green	somewhat similar	3	2.5	2	1.5	2.25	2.04167
			AsJo	5.6	0.89	5.1	0.61	0.3746	3	2	1	green	somewhat similar	3	2.5	2	1.5	2.25
			PeMa	11.1	0.9	14.4	0.61	0.2412	3	9	6	yellow	somewhat similar	3	1	1	1.5	1.625
		GL10039 : GL10045	AsFi	5.6	0.89	2.2	6.78	1.9864	3	3	0	yellow	different	1.5	3	1	1	1.625	1.54167
			AsJo	5.6	0.89	2.3	6.78	2.122	3	3	0	yellow	different	1	3	1	1	1.5
			PeVu	6.3	0.9	2.7	6.78	2.5272	2	2	0	yellow	different	1	3	1	1	1.5
		GL10039 : GL10047	BoCi	14.5	0.9	12.7	12.77	29.8258	6	9	3	yellow	different	1	1.5	1	1	1.125	1.10417
			BoEl	14.4	0.9	12.9	12.77	30.3546	6	11	5	yellow	different	1	1	1	1	1
			BoHy	14.4	0.9	12.9	12.77	30.3546	6	11	5	yellow	different	1	1	1	1	1
			CaSp	15.5	0.9	8.7	12.77	19.4298	8	8	0	yellow	different	1	3	1	1	1.5
			HyEc	16.9	0.9	8.4	12.77	18.4116	10	4	6	yellow	different	1	1	1	1	1
			MeVa	15.8	0.9	7.8	12.77	17.0772	10	5	5	yellow	different	1	1	1	1	1
		GL10039 : GL10049	none											0	0	0	0	0	0
		GL10039 : GL10050	AmRe	15.8	0.9	19.7	0.25	1.859	8	3	5	yellow	different	1.5	1	1	1	1.125	1.075
			CaSp	15.5	0.9	18.4	0.25	1.87	8	3	5	yellow	different	1.5	1	1	1	1.125
			MeBi	15.9	0.9	16	0.25	2.062	10	3	7	yellow	different	1	1	1	1	1
			MeVa	15.8	0.9	16.9	0.25	1.999	10	3	7	yellow	different	1.5	1	1	1	1.125
			PhSc	15.7	0.9	15	0.25	2.076	9	3	6	yellow	different	1	1	1	1	1
		GL10043 : GL10020	none											0	0	0	0	0	0
		GL10043 : GL10021	BoCi	18.9	0.57	11.4	0.26	1.5618	7	8	1	green	similar	1.5	2.5	2	2	2	1.71875
			BoEl	19.1	0.57	10.7	0.26	1.621	9	5	4	green	similar	1.5	1	2	2	1.625
			BoGa	19.1	0.57	10.6	0.26	1.6262	9	3	6	green	similar	1.5	1	2	2	1.625
			BoTu	19	0.57	10.6	0.26	1.6148	8	4	4	green	similar	1.5	1	2	2	1.625
		GL10043 : GL10022	BoCi	18.9	0.57	17.6	1.41	2.8086	7	5	2	yellow	different	1	2	1	1	1.25	1.09375
			BoGa	19.1	0.57	16.5	1.41	2.4756	9	5	4	yellow	different	1	1	1	1	1
			ExOl	20.5	0.57	14.9	1.41	1.8648	9	2	7	yellow	different	1.5	1	1	1	1.125
			PeMa	19.8	0.57	24.3	1.29	4.0122	7	2	5	yellow	different	1	1	1	1	1
		GL10043 : GL10023	AsFu	20.7	0.57	3.1	10.23	3.9828	10	9	1	yellow	different	1	2.5	1	1	1.375	1.5
			PeMa	19.8	0.57	1.1	10.23	0.0066	7	3	4	yellow	somewhat similar	3	1	1	1.5	1.625
		GL10043 : GL10024	AsFu	20.7	0.57	24.6	2.6	10.4322	10	8	2	yellow	different	1	2	1	1	1.25	1.1875
			PeMa	19.8	0.57	10.4	2.6	3.1508	7	4	3	yellow	different	1	1.5	1	1	1.125
		GL10043 : GL10026	BoCi	18.9	0.57	11.9	0.67	0.56	7	4	3	green	similar	2.5	1.5	2	2	2	2.15
			BoEl	19.1	0.57	11.9	0.67	0.5828	9	7	2	green	similar	2.5	2	2	2	2.125
			BoGa	19.1	0.57	11.5	0.67	0.6364	9	8	1	green	similar	2.5	2.5	2	2	2.25
			BoTu	19	0.57	12	0.67	0.558	8	9	1	green	similar	2.5	2.5	2	2	2.25
			PeMa	19.8	0.57	18.2	0.67	0.1816	7	9	2	green	somewhat similar	3	2	2	1.5	2.125
		GL10043 : GL10027	BoCi	18.9	0.57	11.9	0.45	1.0836	7	3	4	green	similar	2	1	2	2	1.75	1.90625
			BoEl	19.1	0.57	11.7	0.45	1.1244	9	4	5	green	similar	2	1	2	2	1.75
			BoGa	19.1	0.57	11.7	0.45	1.1244	9	7	2	green	similar	2	2	2	2	2
			BoTu	19	0.57	11.7	0.45	1.113	8	7	1	green	similar	2	2.5	2	2	2.125
		GL10043 : GL10028	BoCi	18.9	0.57	6.6	0.33	1.719	7	4	3	green	similar	1.5	1.5	2	2	1.75	1.9375
			BoEl	19.1	0.57	6.8	0.33	1.7286	9	7	2	green	similar	1.5	2	2	2	1.875
			BoGa	19.1	0.57	6.6	0.33	1.7418	9	9	0	green	similar	1.5	3	2	2	2.125
			BoTu	19	0.57	6.6	0.33	1.7304	8	9	1	green	similar	1.5	2.5	2	2	2
		GL10043 : GL10029	BoCi	18.9	0.57	15.9	11.57	34.638	7	8	1	green	different	1	2.5	2	1	1.625	1.5625
			BoEl	19.1	0.57	15.9	11.57	34.6152	9	7	2	green	different	1	2	2	1	1.5
			BoGa	19.1	0.57	15.9	11.57	34.6152	9	10	1	green	different	1	2.5	2	1	1.625
			BoTu	19	0.57	15.9	11.57	34.6266	8	10	2	green	different	1	2	2	1	1.5
		GL10043 : GL10030	AsFi	7.8	0.57	7.5	0.64	0.0708	2	2	0	yellow	similar	3	3	1	2	2.25	2.15625
			AsJo	8	0.57	7.6	0.64	0.0608	2	2	0	yellow	similar	3	3	1	2	2.25
			ExAq	20.8	0.57	21	0.64	0.3168	9	7	2	yellow	similar	3	2	1	2	2
			FuPr	15.9	0.57	21.9	0.64	0.9906	6	6	0	yellow	similar	2.5	3	1	2	2.125
		GL10043 : GL10031	AsFi	7.8	0.57	6.3	0.92	0.27	2	2	0	yellow	somewhat similar	3	3	1	1.5	2.125	1.83333
			AsJo	8	0.57	6.3	0.92	0.2472	2	2	0	yellow	somewhat similar	3	3	1	1.5	2.125
			AsOr	20.8	0.57	22.4	0.92	1.7504	10	3	7	yellow	somewhat similar	1.5	1	1	1.5	1.25
		GL10043 : GL10032	BoCi	18.9	0.57	20.2	1.35	3.2994	7	11	4	yellow	different	1	1	1	1	1	1.29167
			BoGa	19.1	0.57	20.2	1.35	3.2766	9	9	0	yellow	different	1	3	1	1	1.5
			CoSi	17.7	0.57	12.6	1.35	1.3842	5	2	3	yellow	different	2	1.5	1	1	1.375
		GL10043 : GL10033	AsFi	7.8	0.57	4.8	0.93	0.0036	2	2	0	yellow	very similar	3	3	1	2.5	2.375	2.1
			AsJo	8	0.57	4.8	0.93	0.0192	2	2	0	yellow	very similar	3	3	1	2.5	2.375
			FuPr	15.9	0.57	23.4	0.93	2.5398	6	7	1	green	very similar	1	2.5	2	2.5	2
			FuVe	16.2	0.57	22.9	0.93	2.4126	6	7	1	green	very similar	1	2.5	2	2.5	2
			TrAs	17.3	0.57	21.5	0.93	2.0268	4	7	3	green	very similar	1	1.5	2	2.5	1.75
		GL10043 : GL10036	AsFi	7.8	0.57	8.8	0.62	0.202	2	2	0	yellow	similar	3	3	1	2	2.25	2.09375
			AsJo	8	0.57	8.8	0.62	0.1792	2	2	0	yellow	similar	3	3	1	2	2.25
			AsOr	20.8	0.57	19.6	0.62	0.0592	10	8	2	yellow	similar	3	2	1	2	2
			PaVa	20.1	0.57	18.6	0.62	0.015	9	6	3	yellow	similar	3	1.5	1	2	1.875
		GL10043 : GL10037	AsFi	7.8	0.57	7.7	0.76	0.2812	2	3	1	yellow	similar	3	2.5	1	2	2.125	1.875
			AsJo	8	0.57	7.7	0.76	0.2584	2	3	1	yellow	similar	3	2.5	1	2	2.125
			ExOl	20.5	0.57	21.1	0.76	0.8702	9	7	2	yellow	similar	2.5	2	1	2	1.875
			PaVa	20.1	0.57	20.1	0.76	0.7638	9	5	4	yellow	similar	2.5	1	1	2	1.625
			PeMa	19.8	0.57	12.3	0.76	0.3876	7	3	4	yellow	somewhat similar	3	1	1	1.5	1.625
		GL10043 : Gl10038	AsFi	7.8	0.57	11.6	0.23	0.3556	2	3	1	yellow	somewhat similar	3	2.5	1	1.5	2	1.825
			AsJo	8	0.57	12.1	0.23	0.3554	2	3	1	yellow	somewhat similar	3	2.5	1	1.5	2
			AsOr	20.8	0.57	21.7	0.26	1.2428	10	10	0	yellow	somewhat similar	2	3	1	1.5	1.875
			CoSi	17.7	0.57	20.4	0.23	1.0794	5	5	0	yellow	somewhat similar	2	3	1	1.5	1.875
			PeMa	19.8	0.57	18.5	0.23	1.4062	7	3	4	yellow	somewhat similar	2	1	1	1.5	1.375
		GL10043 : GL10040	none											0	0	0	0	0	0
		GL10043 : GL10041	AsFi	7.8	0.57	7.3	0.54	0.1008	2	3	1	yellow	similar	3	2.5	1	2	2.125	2
			AsJo	8	0.57	7	0.54	0.156	2	3	1	yellow	similar	3	2.5	1	2	2.125
			CoSi	17.7	0.57	15.2	0.54	0.3762	5	3	2	yellow	similar	3	2	1	2	2
			PeMa	19.8	0.57	19.6	0.54	0.1404	7	3	4	yellow	similar	3	1	1	2	1.75
		GL10043 : GL10042	BoCi	18.9	0.57	17.2	0.57	0.1938	7	5	2	yellow	similar	3	2	1	2	2	1.96875
			BoEl	19.1	0.57	17.1	0.57	0.228	9	6	3	yellow	similar	3	1.5	1	2	1.875
			BoGa	19.1	0.57	17.1	0.57	0.228	9	6	3	yellow	similar	3	1.5	1	2	1.875
			TrAs	17.3	0.57	16.4	0.57	0.1026	4	3	1	yellow	similar	3	2.5	1	2	2.125
		GL10043 : GL10044	AsFi	7.8	0.57	4.7	0.61	0.3158	2	2	0	yellow	similar	3	3	1	2	2.25	2.03125
			AsJo	8	0.57	5.1	0.61	0.2898	2	2	0	yellow	similar	3	3	1	2	2.25
			AsOr	20.8	0.57	14.2	0.61	0.6388	10	7	3	yellow	similar	2.5	1.5	1	2	1.75
			PeMa	19.8	0.57	14.4	0.61	0.5004	7	9	2	yellow	similar	2.5	2	1	2	1.875
		GL10043 : GL10045	AsFi	7.8	0.57	2.2	6.78	2.094	2	3	1	yellow	different	1	2.5	1	1	1.375	1.41667
			AsJo	8	0.57	2.3	6.78	2.2068	2	3	1	yellow	different	1	2.5	1	1	1.375
			TrAr	13.3	0.57	6.6	6.78	7.4334	2	2	0	yellow	different	1	3	1	1	1.5
		GL10043 : GL10047	BoCi	18.9	0.57	12.7	12.77	30.2812	7	9	2	yellow	different	1	2	1	1	1.25	1.29167
			BoEl	19.1	0.57	12.9	12.77	30.7692	9	11	2	yellow	different	1	2	1	1	1.25
			FuPr	15.9	0.57	10.6	12.77	25.2598	6	7	1	yellow	different	1	2.5	1	1	1.375
		GL10043 : GL10049	AsFu	20.7	0.57	10.1	3.63	4.9728	10	5	5	yellow	different	1	1	1	1	1	1.33333
			CoSi	17.7	0.57	2.9	3.63	0.0876	5	5	0	yellow	different	3	3	1	1	2
			TrAr	13.3	0.57	10.4	3.63	6.0342	2	6	4	yellow	different	1	1	1	1	1
		GL10043 : GL10050	CoSi	17.7	0.57	26.4	0.43	0.2526	5	8	3	yellow	somewhat similar	3	1.5	1	1.5	1.75	1.625
			FuOx	16.4	0.57	28.2	0.43	0.5556	6	11	5	yellow	somewhat similar	2.5	1	1	1.5	1.5
fum	F.oxysporum	Fum1 : Fum21	AsPh	8.3	0.56	7.3	2.3	2.4284	6	4	2	yellow	similar	1	2	1	2	1.5	1.94643	2.30061
			ClGr	19.8	0.56	19.8	2.3	6.8904	10	8	2	yellow	similar	1	2	1	2	1.5
			CoHe	6.2	0.56	8	2.3	2.9856	4	4	0	green	similar	1	3	2	2	2
			FuFu	1.5	0.56	0.8	2.3	0.2	3	3	0	green	similar	3	3	2	2	2.5
			FuPr	1.5	0.56	0.8	2.3	0.2	3	3	0	green	similar	3	3	2	2	2.5
			FuVe	0.8	0.56	0.5	2.3	0.1404	1	2	1	green	similar	3	2.5	2	2	2.375
			TrHa	1.6	0.56	11.9	2.3	5.2948	10	6	4	yellow	similar	1	1	1	2	1.25
		Fum1 : Fum6	AsPh	8.3	0.56	8.6	0.53	0.018	6	5	1	blue	very similar	3	2.5	3	2.5	2.75	2.7875
			BoDo	19.2	0.56	19.6	0.53	0.0728	10	8	2	blue	very similar	3	2	3	2.5	2.625
			CoCa	18.2	0.56	21.1	0.53	0.1982	9	9	0	blue	very similar	3	3	3	2.5	2.875
			CoHe	6.2	0.56	9.4	0.53	0.302	4	4	0	blue	very similar	3	3	3	2.5	2.875
			CoTo	21	0.56	17.8	0.53	0.4652	10	7	3	blue	very similar	3	1.5	3	2.5	2.5
			FuFu	1.5	0.56	1.4	0.53	0.0196	3	3	0	blue	very similar	3	3	3	2.5	2.875
			FuPr	1.5	0.56	1.4	0.53	0.0196	3	3	0	blue	very similar	3	3	3	2.5	2.875
			FuVe	0.8	0.56	0.9	0.53	0.0058	1	1	0	blue	very similar	3	3	3	2.5	2.875
			GlSt	21.2	0.56	19.7	0.53	0.2862	9	9	0	blue	very similar	3	3	3	2.5	2.875
			ToPa	4.9	0.56	6.7	0.53	0.1614	3	4	1	blue	very similar	3	2.5	3	2.5	2.75
		Fum1 : Fum7	CoHe	6.2	0.56	11.7	0.53	0.5458	4	4	0	blue	very similar	2.5	3	3	2.5	2.75	2.66667
			DaEs	20.9	0.56	13	0.53	0.9628	10	5	5	blue	very similar	2.5	1	3	2.5	2.25
			FuFu	1.5	0.56	1.6	0.53	0.0016	3	2	1	blue	very similar	3	2.5	3	2.5	2.75
			FuPr	1.5	0.56	1.9	0.53	0.0334	3	2	1	blue	very similar	3	2.5	3	2.5	2.75
			FuVe	0.8	0.56	1.3	0.53	0.0482	1	2	1	blue	very similar	3	2.5	3	2.5	2.75
			ToPa	4.9	0.56	8.9	0.53	0.3946	3	4	1	blue	very similar	3	2.5	3	2.5	2.75
		Fum1 : Fum8	AsPh	8.3	0.56	7.9	0.75	0.2554	6	6	0	green	same	3	3	2	3	2.75	2.53125
			BoDo	19.2	0.56	16.1	0.75	0.2646	10	6	4	green	same	3	1	2	3	2.25
			CoHe	6.2	0.56	6.3	0.75	0.2506	4	5	1	green	same	3	2.5	2	3	2.625
			CoTo	21	0.56	20.7	1.5	3.858	10	10	0	green	same	1	3	2	3	2.25
			FuFu	1.5	0.56	1.2	0.75	0.012	3	4	1	green	same	3	2.5	2	3	2.625
			FuPr	1.5	0.56	1.3	0.75	0.027	3	4	1	green	same	3	2.5	2	3	2.625
			FuVe	0.8	0.56	1	0.75	0.0604	1	2	1	green	same	3	2.5	2	3	2.625
			ToPa	4.9	0.56	5.5	0.75	0.2762	3	5	2	green	same	3	2	2	3	2.5
		Fum1 : Fum3	AsPh	8.3	0.56	5.6	0.44	0.4368	6	4	2	green	similar	3	2	2	2	2.25	2.3
			CoHe	6.2	0.56	9.3	0.44	0.124	4	5	1	yellow	similar	3	2.5	1	2	2.125
			FuPr	1.5	0.56	0.9	0.44	0.0888	3	2	1	green	similar	3	2.5	2	2	2.375
			FuVe	0.8	0.56	0.8	0.44	0.0192	1	1	0	blue	similar	3	3	3	2	2.75
			ToPa	4.9	0.56	8.1	0.44	0.164	3	5	2	yellow	similar	3	2	1	2	2
		Fum1 : Fum10	AsPh	8.3	0.56	11	0.58	0.3464	6	5	1	blue	similar	3	2.5	3	2	2.625	2.47222
			BoDo	19.2	0.56	16.7	0.58	0.2132	10	5	5	green	similar	3	1	2	2	2
			CoHe	6.2	0.56	10.9	0.58	0.57	4	3	1	blue	similar	2.5	2.5	3	2	2.5
			FuFu	1.5	0.56	2.2	0.58	0.0872	3	3	0	blue	similar	3	3	3	2	2.75
			FuPr	1.5	0.56	2.3	0.58	0.0988	3	3	0	blue	similar	3	3	3	2	2.75
			FuVe	0.8	0.56	1	0.58	0.0264	1	1	0	blue	similar	3	3	3	2	2.75
			ToOp	20.1	0.56	20.7	0.58	0.15	10	8	2	green	similar	3	2	2	2	2.25
			ToPa	4.9	0.56	9.7	0.58	0.5764	3	5	2	blue	similar	2.5	2	3	2	2.375
			TrAs	21.2	0.56	21.3	0.58	0.0964	10	8	2	green	similar	3	2	2	2	2.25
		Fum1 : Fum11	FuPr	1.5	0.56	6.2	0.23	0.1172	3	1	2	green	somewhat similar	3	2	2	1.5	2.125	1.71875
			ToOp	20.1	0.56	19.2	0.4	0.7152	10	8	2	yellow	somewhat similar	2.5	2	1	1.5	1.75
			ToPa	4.9	0.56	18.9	0.4	0.9632	3	8	5	yellow	somewhat similar	2.5	1	1	1.5	1.5
			TrHa	20.8	0.56	18	0.4	0.8896	10	5	5	yellow	somewhat similar	2.5	1	1	1.5	1.5
		Fum1 : Fum2	BoDo	19.2	0.56	17.1	0.58	0.1668	10	10	0	yellow	similar	3	3	1	2	2.25	2.22917
			CoCa	18.2	0.56	16.7	0.58	0.1012	9	6	3	yellow	similar	3	1.5	1	2	1.875
			CoHe	6.2	0.56	18.1	0.58	1.4052	4	7	3	yellow	similar	2	1.5	1	2	1.625
			FuFu	1.5	0.56	1.1	0.58	0.0404	3	2	1	blue	similar	3	2.5	3	2	2.625
			FuPr	1.5	0.56	1.1	0.58	0.0404	3	2	1	blue	similar	3	2.5	3	2	2.625
			FuVe	0.8	0.56	0.8	0.58	0.0032	1	2	1	green	similar	3	2.5	2	2	2.375
		Fum1 : Fum13	AsPh	8.3	0.56	11.8	0.6	0.4864	6	5	1	blue	very similar	3	2.5	3	2.5	2.75	2.75
			BoDo	19.2	0.56	15.9	0.6	0.2424	10	5	5	blue	very similar	3	1	3	2.5	2.375
			ClGr	20	0.56	22.1	0.6	0.412	10	8	2	blue	very similar	3	2	3	2.5	2.625
			CoHe	6.2	0.56	8.2	0.6	0.2896	4	4	0	blue	very similar	3	3	3	2.5	2.875
			FuFu	1.5	0.56	1.9	0.6	0.06	3	3	0	blue	very similar	3	3	3	2.5	2.875
			FuPr	1.5	0.56	1.8	0.6	0.048	3	3	0	blue	very similar	3	3	3	2.5	2.875
			FuVe	0.8	0.56	1.4	0.6	0.0784	1	1	0	blue	very similar	3	3	3	2.5	2.875
			ToPa	4.9	0.56	7.3	0.6	0.3272	3	4	1	blue	very similar	3	2.5	3	2.5	2.75
		Fum1 : Fum14	AsPh	8.3	0.56	5.9	1.43	0.7578	6	5	1	green	very similar	2.5	2.5	2	2.5	2.375	2.30556
			BoDo	19.2	0.56	10.5	1.43	0.8526	10	5	5	green	very similar	2.5	1	2	2.5	2
			CoHe	6.2	0.56	6	1.43	1.0216	4	4	0	green	very similar	2	3	2	2.5	2.375
			FuFu	1.5	0.56	1	1.43	0.118	3	3	0	green	very similar	3	3	2	2.5	2.625
			FuPr	1.5	0.56	1	1.43	0.118	3	3	0	green	very similar	3	3	2	2.5	2.625
			FuVe	0.8	0.56	0.6	1.43	0.082	1	1	0	green	very similar	3	3	2	2.5	2.625
			ToOp	20.1	0.56	12.5	1.43	1.3238	10	7	3	green	very similar	2	1.5	2	2.5	2
			ToPa	4.9	0.56	6	1.43	1.1672	3	5	2	green	very similar	2	2	2	2.5	2.125
			TrAs	21.2	0.56	12.1	1.43	1.0862	10	7	3	green	very similar	2	1.5	2	2.5	2
		Fum1 : Fum15	AsPh	8.3	0.56	11	0.67	0.5444	6	5	1	blue	very similar	2.5	2.5	3	2.5	2.625	2.75
			CoHe	6.2	0.56	12	0.67	0.9136	4	4	0	blue	very similar	2.5	3	3	2.5	2.75
			FuFu	1.5	0.56	2.4	0.67	0.1536	3	3	0	blue	very similar	3	3	3	2.5	2.875
			FuPr	1.5	0.56	2.3	0.67	0.1402	3	3	0	blue	very similar	3	3	3	2.5	2.875
			FuVe	0.8	0.56	1.2	0.67	0.0712	1	2	1	blue	very similar	3	2.5	3	2.5	2.75
			MeVa	21.4	0.56	18.4	0.67	0.0688	10	9	1	blue	very similar	3	2.5	3	2.5	2.75
			ToPa	4.9	0.56	10.8	0.67	0.8984	3	4	1	blue	very similar	2.5	2.5	3	2.5	2.625
		Fum1 : Fum16	FuFu	1.5	0.56	19.4	0.05	0.026	3	3	0	green	very similar	3	3	2	2.5	2.625	2.30357
			FuPr	1.5	0.56	20.6	0.05	0.038	3	3	0	green	very similar	3	3	2	2.5	2.625
			FuVe	0.8	0.56	12.3	0.05	0.0334	1	2	1	green	very similar	3	2.5	2	2.5	2.5
			ToOp	20.1	0.56	23.7	0.19	1.3506	10	5	5	green	very similar	2	1	2	2.5	1.875
			ToPa	4.9	0.56	23.9	0.19	0.3594	3	5	2	green	very similar	3	2	2	2.5	2.375
			TrAs	21.2	0.56	27.7	0.19	1.3218	10	7	3	green	very similar	2	1.5	2	2.5	2
			TrHa	1.6	0.56	26.2	0.19	0.8164	10	7	3	green	very similar	2.5	1.5	2	2.5	2.125
		Fum1 : Fum17	FuVe	0.8	0.56	2.2	0.67	0.2052	1	1	0	blue	somewhat similar	3	3	3	1.5	2.625	2.16667
			ToPa	4.9	0.56	15.4	0.67	1.5148	3	3	0	green	somewhat similar	1.5	3	2	1.5	2
			TrAs	21.2	0.56	17.5	0.67	0.0294	10	6	4	green	somewhat similar	3	1	2	1.5	1.875
		Fum1 : Fum18	AsPh	8.3	0.56	25.4	0.55	1.8644	6	7	1	green	different	1.5	2.5	2	1	1.75	1.90625
			CoTo	21	0.56	21.3	0.55	0.009	10	4	6	green	different	3	1	2	1	1.75
			FuFu	1.5	0.56	3.5	0.55	0.217	3	2	1	green	different	3	2.5	2	1	2.125
			FuPr	1.5	0.56	3.6	0.55	0.228	3	2	1	green	different	3	2.5	2	1	2.125
			FuVe	0.8	0.56	2.7	0.55	0.2074	1	2	1	green	different	3	2.5	2	1	2.125
			PsVe	21	0.56	20.8	0.55	0.064	9	8	1	green	different	3	2.5	2	1	2.125
			ToOp	20.1	0.56	23.5	0.55	0.3338	10	8	2	green	different	3	2	2	1	2
			ToPa	4.9	0.56	23.4	0.55	2.0252	3	8	5	green	different	1	1	2	1	1.25
		Fum1 : Fum19	AsPh	8.3	0.56	12.8	0.63	0.6832	6	5	1	blue	very similar	2.5	2.5	3	2.5	2.625	2.76562
			CoHe	6.2	0.56	13.5	0.63	1.0066	4	4	0	blue	very similar	2	3	3	2.5	2.625
			FuFu	1.5	0.56	2	0.63	0.084	3	3	0	blue	very similar	3	3	3	2.5	2.875
			FuPr	1.5	0.56	2	0.63	0.084	3	3	0	blue	very similar	3	3	3	2.5	2.875
			FuVe	0.8	0.56	0.9	0.63	0.0238	1	1	0	blue	very similar	3	3	3	2.5	2.875
			MeVa	21.4	0.56	17.7	0.63	0.1666	10	9	1	blue	very similar	3	2.5	3	2.5	2.75
			PsVe	21	0.56	17.3	0.63	0.1722	9	9	0	blue	very similar	3	3	3	2.5	2.875
			ToPa	4.9	0.56	9.9	0.63	0.6986	3	4	1	blue	very similar	2.5	2.5	3	2.5	2.625
		Fum1 : Cpm1	BoDo	19.2	0.56	18.9	0.61	0.1554	10	5	5	green	different	3	1	2	1	1.75	1.475
			FuFu	1.5	0.56	18.7	0.61	2.1134	3	9	6	green	different	1	1	2	1	1.25
			FuPr	1.5	0.56	18.7	0.61	2.1134	3	9	6	green	different	1	1	2	1	1.25
			FuVe	0.8	0.56	18.7	0.61	2.1918	1	8	7	green	different	1	1	2	1	1.25
			GlSt	21.2	0.56	18.3	0.61	0.1418	9	6	3	green	different	3	1.5	2	1	1.875
		fum10 : fum21	AsPh	11	0.58	7.3	2.3	2.082	5	4	1	green	similar	1	2.5	2	2	1.875	2.10417
			AsTe	18.2	0.58	19.9	2.3	7.0428	5	7	2	yellow	similar	1	2	1	2	1.5
			CoHe	10.9	0.58	8	2.3	2.4156	3	4	1	green	similar	1	2.5	2	2	1.875
			FuFu	2.2	0.58	0.8	2.3	0.1128	3	3	0	green	similar	3	3	2	2	2.5
			FuPr	2.3	0.58	0.8	2.3	0.1012	3	3	0	green	similar	3	3	2	2	2.5
			FuVe	1	0.58	0.5	2.3	0.114	1	2	1	green	similar	3	2.5	2	2	2.375
		fum10 : fum6	AsNi	11.1	0.58	8.6	0.53	0.376	5	5	0	blue	same	3	3	3	3	3	2.9375
			AsPh	11	0.58	8.6	0.53	0.3644	5	5	0	blue	same	3	3	3	3	3
			BoDo	16.7	0.58	19.6	0.53	0.1404	5	8	3	blue	same	3	1.5	3	3	2.625
			CoHe	10.9	0.58	9.4	0.53	0.268	4	4	0	blue	same	3	3	3	3	3
			FuFu	2.2	0.58	1.4	0.53	0.1068	3	3	0	blue	same	3	3	3	3	3
			FuPr	2.3	0.58	1.4	0.53	0.1184	3	3	0	blue	same	3	3	3	3	3
			FuVe	1	0.58	0.9	0.53	0.0206	1	1	0	blue	same	3	3	3	3	3
			ToPa	9.7	0.58	6.7	0.53	0.415	5	4	1	blue	same	3	2.5	3	3	2.875
		fum10 : fum7	CoHe	10.9	0.58	11.7	0.53	0.0242	4	4	0	blue	very similar	3	3	3	2.5	2.875	2.775
			FuFu	2.2	0.58	1.6	0.53	0.0856	3	2	1	blue	very similar	3	2.5	3	2.5	2.75
			FuPr	2.3	0.58	1.9	0.53	0.0654	3	2	1	blue	very similar	3	2.5	3	2.5	2.75
			FuVe	1	0.58	1.3	0.53	0.0218	1	2	1	blue	very similar	3	2.5	3	2.5	2.75
			ToPa	9.7	0.58	8.9	0.53	0.1818	5	4	1	blue	very similar	3	2.5	3	2.5	2.75
		fum10 : fum8	AsNi	11.1	0.58	10.8	0.75	0.3324	5	5	0	green	very similar	3	3	2	2.5	2.625	2.47222
			AsPh	11	0.58	7.9	0.75	0.091	5	6	1	green	very similar	3	2.5	2	2.5	2.5
			BoDo	16.7	0.58	16.1	0.75	0.4778	5	6	1	green	very similar	3	2.5	2	2.5	2.5
			CoHe	10.9	0.58	6.3	0.75	0.3194	4	5	1	green	very similar	3	2.5	2	2.5	2.5
			FuFu	2.2	0.58	1.2	0.75	0.0752	3	4	1	green	very similar	3	2.5	2	2.5	2.5
			FuPr	2.3	0.58	1.3	0.75	0.0718	3	4	1	green	very similar	3	2.5	2	2.5	2.5
			FuVe	1	0.58	1	0.75	0.034	1	2	1	green	very similar	3	2.5	2	2.5	2.5
			MaGr	29.1	0.58	27.9	1.31	3.9342	11	10	1	green	very similar	1	2.5	2	2.5	2
			ToPa	9.7	0.58	5.5	0.75	0.3002	5	5	0	green	very similar	3	3	2	2.5	2.625
		fum10 : fum3	AsNi	11.1	0.58	5.7	0.44	0.786	5	4	1	yellow	different	2.5	2.5	1	1	1.75	2.04167
			AsPh	11	0.58	5.6	0.44	0.7832	5	4	1	yellow	different	2.5	2.5	1	1	1.75
			CoHe	10.9	0.58	9.3	0.44	0.446	4	5	1	green	different	3	2.5	2	1	2.125
			FuPr	2.3	0.58	0.9	0.44	0.1876	3	2	1	green	different	3	2.5	2	1	2.125
			FuVe	1	0.58	0.8	0.44	0.0456	1	1	0	green	different	3	3	2	1	2.25
			ToPa	9.7	0.58	8.1	0.44	0.4124	5	5	0	green	different	3	3	2	1	2.25
		fum10 : fum11	FuPr	2.3	0.58	6.2	0.23	0.0184	3	1	2	green	somewhat similar	3	2	2	1.5	2.125	2.1875
			ToOp	20.7	0.58	19.2	0.4	0.8652	8	8	0	green	somewhat similar	2.5	3	2	1.5	2.25
			ToPa	9.7	0.58	18.9	0.4	0.3868	5	8	3	green	somewhat similar	3	1.5	2	1.5	2
			TrVi	11.5	0.58	18.2	0.4	0.122	6	6	0	green	somewhat similar	3	3	2	1.5	2.375
		fum10 : fum2	BoDo	16.7	0.58	13.6	0.58	0.3596	5	6	1	yellow	somewhat similar	3	2.5	1	1.5	2	2.075
			CoHe	10.9	0.58	18.1	0.58	0.8352	4	7	3	yellow	somewhat similar	2.5	1.5	1	1.5	1.625
			FuFu	2.2	0.58	1.1	0.58	0.1276	3	2	1	green	somewhat similar	3	2.5	2	1.5	2.25
			FuPr	2.3	0.58	1.1	0.58	0.1392	3	2	1	green	somewhat similar	3	2.5	2	1.5	2.25
			FuVe	1	0.58	0.8	0.58	0.0232	1	2	1	green	somewhat similar	3	2.5	2	1.5	2.25
		fum10 : fum13	AsNi	11.1	0.58	12	0.6	0.1524	5	5	0	blue	same	3	3	3	3	3	2.98438
			AsPh	11	0.58	11.8	0.6	0.14	5	5	0	blue	same	3	3	3	3	3
			BoDo	16.7	0.58	15.9	0.6	0.0292	5	5	0	blue	same	3	3	3	3	3
			CoHe	10.9	0.58	8.2	0.6	0.2804	4	4	0	blue	same	3	3	3	3	3
			FuFu	2.2	0.58	1.9	0.6	0.0272	3	3	0	blue	same	3	3	3	3	3
			FuPr	2.3	0.58	1.8	0.6	0.0508	3	3	0	blue	same	3	3	3	3	3
			FuVe	1	0.58	1.4	0.6	0.052	1	1	0	blue	same	3	3	3	3	3
			ToPa	9.7	0.58	7.3	0.6	0.2492	5	4	1	blue	same	3	2.5	3	3	2.875
		fum10 : fum14	AsPh	11	0.58	5.9	1.43	0.4114	5	5	0	green	same	3	3	2	3	2.75	2.625
			AsTe	18.2	0.58	17.2	1.43	2.808	5	6	1	green	same	1	2.5	2	3	2.125
			BoDo	16.7	0.58	10.5	1.43	1.0658	5	5	0	green	same	2	3	2	3	2.5
			CoHe	10.9	0.58	6	1.43	0.4516	4	4	0	green	same	3	3	2	3	2.75
			FuFu	2.2	0.58	1	1.43	0.0308	3	3	0	green	same	3	3	2	3	2.75
			FuPr	2.3	0.58	1	1.43	0.0192	3	3	0	green	same	3	3	2	3	2.75
			FuVe	1	0.58	0.6	1.43	0.0556	1	1	0	blue	same	3	3	3	3	3
			ToOp	20.7	0.58	12.5	1.43	1.1738	8	7	1	green	same	2	2.5	2	3	2.375
			ToPa	9.7	0.58	6	1.43	0.5908	5	5	0	green	same	2.5	3	2	3	2.625
			TrAs1	11.3	0.58	6.3	1.43	0.491	7	7	0	blue	same	3	3	3	3	3
			TrAs2	21.3	0.58	12.1	1.43	0.9898	8	7	1	green	same	2.5	2.5	2	3	2.5
			TrAt	11.6	0.58	12.2	1.43	2.1436	7	7	0	blue	same	1	3	3	3	2.5
			TrVi	11.5	0.58	12	1.43	2.098	6	6	0	blue	same	1	3	3	3	2.5
		fum10 : fum15	AsNi	11.1	0.58	11	0.67	0.1864	5	5	0	blue	same	3	3	3	3	3	2.96429
			AsPh	11	0.58	11	0.67	0.198	5	5	0	blue	same	3	3	3	3	3
			CoHe	10.9	0.58	12	0.67	0.3436	4	4	0	blue	same	3	3	3	3	3
			FuFu	2.2	0.58	2.4	0.67	0.0664	3	3	0	blue	same	3	3	3	3	3
			FuPr	2.3	0.58	2.3	0.67	0.0414	3	3	0	blue	same	3	3	3	3	3
			FuVe	1	0.58	1.2	0.67	0.0448	1	2	1	blue	same	3	2.5	3	3	2.875
			ToPa	9.7	0.58	10.8	0.67	0.322	5	4	1	blue	same	3	2.5	3	3	2.875
		fum10 : fum16	FuFu	2.2	0.58	19.4	0.05	0.0612	3	3	0	blue	same	3	3	3	3	3	2.71875
			FuPr	2.3	0.58	20.6	0.05	0.0608	3	3	0	blue	same	3	3	3	3	3
			FuVe	1	0.58	12.3	0.05	0.007	1	2	1	blue	same	3	2.5	3	3	2.875
			ToOp	20.7	0.58	23.7	0.19	1.5006	8	5	3	green	same	1.5	1.5	2	3	2
			ToPa	9.7	0.58	23.9	0.19	0.217	5	5	0	green	same	3	3	2	3	2.75
			TrAs1	11.3	0.58	27.7	0.19	0.2582	7	7	0	green	same	3	3	2	3	2.75
			TrAt	11.6	0.58	28.3	0.19	0.2702	8	7	1	green	same	3	2.5	2	3	2.625
			TrVi	11.5	0.58	27.4	0.19	0.2928	7	7	0	green	same	3	3	2	3	2.75
		fum10 : fum17	FuVe	1	0.58	2.2	0.67	0.1788	1	1	0	blue	similar	3	3	3	2	2.75	2.28125
			ToPa	9.7	0.58	15.4	0.67	0.9384	5	3	2	green	similar	2.5	2	2	2	2.125
			TrAs1	11.3	0.58	17.5	0.67	1.0342	7	6	1	green	similar	2	2.5	2	2	2.125
			TrAt	11.6	0.58	17.4	0.67	0.986	8	6	2	green	similar	2.5	2	2	2	2.125
		fum10 : fum18	AsNi	11.1	0.58	25.5	0.55	1.5174	5	7	2	blue	very similar	1.5	2	3	2.5	2.25	2.51786
			AsPh	11	0.58	25.4	0.55	1.518	5	7	2	blue	very similar	1.5	2	3	2.5	2.25
			FuFu	2.2	0.58	3.5	0.55	0.1298	3	2	1	blue	very similar	3	2.5	3	2.5	2.75
			FuPr	2.3	0.58	3.6	0.55	0.1292	3	2	1	blue	very similar	3	2.5	3	2.5	2.75
			FuVe	1	0.58	2.7	0.55	0.181	1	2	1	blue	very similar	3	2.5	3	2.5	2.75
			ToOp	20.7	0.58	23.5	0.55	0.1838	8	8	0	blue	very similar	3	3	3	2.5	2.875
			ToPa	9.7	0.58	23.4	0.55	1.4488	5	8	3	green	very similar	2	1.5	2	2.5	2
		fum10 : fum19	AsNi	11.1	0.58	12.8	0.63	0.3252	5	5	0	blue	same	3	3	3	3	3	2.98214
			AsPh	11	0.58	12.8	0.63	0.3368	5	5	0	blue	same	3	3	3	3	3
			CoHe	10.9	0.58	13.5	0.63	0.4366	4	4	0	blue	same	3	3	3	3	3
			FuFu	2.2	0.58	2	0.63	0.0032	3	3	0	blue	same	3	3	3	3	3
			FuPr	2.3	0.58	2	0.63	0.0148	3	3	0	blue	same	3	3	3	3	3
			FuVe	1	0.58	0.9	0.63	0.0026	1	1	0	blue	same	3	3	3	3	3
			ToPa	9.7	0.58	9.9	0.63	0.1222	5	4	1	blue	same	3	2.5	3	3	2.875
		fum10 : cpm1	BoDo	16.7	0.58	18.9	0.61	0.3686	5	5	0	green	different	3	3	2	1	2.25	1.5
			FuFu	2.2	0.58	18.7	0.61	2.0262	3	9	6	green	different	1	1	2	1	1.25
			FuPr	2.3	0.58	18.7	0.61	2.0146	3	9	6	green	different	1	1	2	1	1.25
			FuVe	1	0.58	18.7	0.61	2.1654	1	8	7	green	different	1	1	2	1	1.25
		fum14 : fum21	AsPh	5.9	1.43	7.3	2.3	1.6706	5	4	1	yellow	similar	1.5	2.5	1	2	1.75	1.92857
			AsTe	17.2	1.43	19.9	2.3	4.2348	6	7	1	yellow	similar	1	2.5	1	2	1.625
			CoHe	6	1.43	8	2.3	1.964	4	4	0	yellow	similar	1.5	3	1	2	1.875
			FuFu	1	1.43	0.8	2.3	0.082	3	3	0	yellow	similar	3	3	1	2	2.25
			FuPr	1	1.43	0.8	2.3	0.082	3	3	0	yellow	similar	3	3	1	2	2.25
			FuVe	0.6	1.43	0.5	2.3	0.0584	1	2	1	yellow	similar	3	2.5	1	2	2.125
			PeMa	21.7	5.75	20.6	2.3	15.479	10	9	1	yellow	similar	1	2.5	1	2	1.625
		fum14 : fum6	AsPh	5.9	1.43	8.6	0.53	0.7758	5	5	0	green	very similar	2.5	3	2	2.5	2.5	2.46429
			BoDo	10.5	1.43	19.6	0.53	0.9254	5	8	3	green	very similar	2.5	1.5	2	2.5	2.125
			CoHe	6	1.43	9.4	0.53	0.7196	4	4	0	green	very similar	2.5	3	2	2.5	2.5
			FuFu	1	1.43	1.4	0.53	0.1376	3	3	0	green	very similar	3	3	2	2.5	2.625
			FuPr	1	1.43	1.4	0.53	0.1376	3	3	0	green	very similar	3	3	2	2.5	2.625
			FuVe	0.6	1.43	0.9	0.53	0.0762	1	1	0	green	very similar	3	3	2	2.5	2.625
			ToPa	6	1.43	6.7	0.53	1.0058	5	4	1	green	very similar	2	2.5	2	2.5	2.25
		fum14 : fum7	BoEl	7.7	5.75	15.9	0.53	7.1696	6	7	1	yellow	similar	1	2.5	1	2	1.625	2.17857
			BoTu	7.7	5.75	16.1	0.53	7.1484	7	9	2	yellow	similar	1	2	1	2	1.5
			CoHe	6	1.43	11.7	0.53	0.4758	4	4	0	green	similar	3	3	2	2	2.5
			FuFu	1	1.43	1.6	0.53	0.1164	3	2	1	green	similar	3	2.5	2	2	2.375
			FuPr	1	1.43	1.9	0.53	0.0846	3	2	1	green	similar	3	2.5	2	2	2.375
			FuVe	0.6	1.43	1.3	0.53	0.0338	1	2	1	blue	similar	3	2.5	3	2	2.625
			ToPa	6	1.43	8.9	0.53	0.7726	5	4	1	green	similar	2.5	2.5	2	2	2.25
		fum14 : fum8	AsPh	5.9	1.43	7.9	0.75	0.5024	5	6	1	green	very similar	2.5	2.5	2	2.5	2.375	2.44643
			BoDo	10.5	1.43	16.1	0.75	0.588	5	6	1	green	very similar	2.5	2.5	2	2.5	2.375
			CoHe	6	1.43	6.3	0.75	0.771	4	5	1	green	very similar	2.5	2.5	2	2.5	2.375
			FuFu	1	1.43	1.2	0.75	0.106	3	4	1	green	very similar	3	2.5	2	2.5	2.5
			FuPr	1	1.43	1.3	0.75	0.091	3	4	1	green	very similar	3	2.5	2	2.5	2.5
			FuVe	0.6	1.43	1	0.75	0.0216	1	2	1	green	very similar	3	2.5	2	2.5	2.5
			ToPa	6	1.43	5.5	0.75	0.891	5	5	0	green	very similar	2.5	3	2	2.5	2.5
		fum14 : fum3	AsPh	5.9	1.43	5.6	0.44	1.1946	5	4	1	yellow	different	2	2.5	1	1	1.625	1.69643
			CoHe	6	1.43	9.3	0.44	0.8976	4	5	1	yellow	different	2.5	2.5	1	1	1.75
			FuPr	1	1.43	0.9	0.44	0.2068	3	2	1	green	different	3	2.5	2	1	2.125
			FuVe	0.6	1.43	0.8	0.44	0.1012	1	1	0	green	different	3	3	2	1	2.25
			MeAn	22.1	5.75	10.4	0.44	24.4998	11	8	3	yellow	different	1	1.5	1	1	1.125
			MeMa	22.1	5.75	10.4	0.44	24.4998	11	9	2	yellow	different	1	2	1	1	1.25
			ToPa	6	1.43	8.1	0.44	1.0032	5	5	0	yellow	different	2	3	1	1	1.75
		fum14 : fum11	FuPr	1	1.43	6.2	0.23	0.0008	3	1	2	green	somewhat similar	3	2	2	1.5	2.125	1.64583
			MeMa	22.1	5.75	21.2	0.35	23.931	11	8	3	yellow	somewhat similar	1	1.5	1	1.5	1.25
			ToOp	12.5	1.43	19.2	0.4	2.039	7	8	1	yellow	somewhat similar	1	2.5	1	1.5	1.5
			ToPa	6	1.43	18.9	0.4	0.204	5	8	3	yellow	somewhat similar	3	1.5	1	1.5	1.75
			TrLo	19.4	5.75	18.5	0.4	20.83	8	7	1	yellow	somewhat similar	1	2.5	1	1.5	1.5
			TrVi	12	1.43	18.2	0.4	1.976	6	6	0	yellow	somewhat similar	1.5	3	1	1.5	1.75
		fum14 : fum2	BoDo	10.5	1.43	13.6	0.58	1.4254	5	6	1	yellow	somewhat similar	2	2.5	1	1.5	1.75	1.85417
			CoHe	6	1.43	18.1	0.58	0.3836	4	7	3	yellow	somewhat similar	3	1.5	1	1.5	1.75
			FuFu	1	1.43	1.1	0.58	0.1584	3	2	1	yellow	somewhat similar	3	2.5	1	1.5	2
			FuPr	1	1.43	1.1	0.58	0.1584	3	2	1	yellow	somewhat similar	3	2.5	1	1.5	2
			FuVe	0.6	1.43	0.8	0.58	0.0788	1	2	1	yellow	somewhat similar	3	2.5	1	1.5	2
			PeMa	21.7	5.75	15.5	0.58	23.157	10	10	0	yellow	somewhat similar	1	3	1	1.5	1.625
		fum14 : fum13	AsPh	5.9	1.43	11.8	0.6	0.2714	5	5	0	yellow	very similar	3	3	1	2.5	2.375	2.5
			BoDo	10.5	1.43	15.9	0.6	1.095	5	5	0	yellow	very similar	2	3	1	2.5	2.125
			CoHe	6	1.43	8.2	0.6	0.732	4	4	0	green	very similar	2.5	3	2	2.5	2.5
			FuFu	1	1.43	1.9	0.6	0.058	3	3	0	green	very similar	3	3	2	2.5	2.625
			FuPr	1	1.43	1.8	0.6	0.07	3	3	0	green	very similar	3	3	2	2.5	2.625
			FuVe	0.6	1.43	1.4	0.6	0.0036	1	1	0	blue	very similar	3	3	3	2.5	2.875
			ToPa	6	1.43	7.3	0.6	0.84	5	4	1	green	very similar	2.5	2.5	2	2.5	2.375
		fum14 : fum15	AsPh	5.9	1.43	11	0.67	0.2134	5	5	0	green	very similar	3	3	2	2.5	2.625	2.34375
			BoEl	7.7	5.75	18.9	0.67	6.3224	6	11	5	green	very similar	1	1	2	2.5	1.625
			BoTu	7.7	5.75	18.9	0.67	6.3224	7	11	4	green	very similar	1	1	2	2.5	1.625
			CoHe	6	1.43	12	0.67	0.108	4	4	0	green	very similar	3	3	2	2.5	2.625
			FuFu	1	1.43	2.4	0.67	0.0356	3	3	0	green	very similar	3	3	2	2.5	2.625
			FuPr	1	1.43	2.3	0.67	0.0222	3	3	0	green	very similar	3	3	2	2.5	2.625
			FuVe	0.6	1.43	1.2	0.67	0.0108	1	2	1	green	very similar	3	2.5	2	2.5	2.5
			ToPa	6	1.43	10.8	0.67	0.2688	5	4	1	green	very similar	3	2.5	2	2.5	2.5
		fum14 : fum16	FuFu	1	1.43	19.4	0.05	0.092	3	3	0	green	very similar	3	3	2	2.5	2.625	2.14773
			FuPr	1	1.43	20.6	0.05	0.08	3	3	0	green	very similar	3	3	2	2.5	2.625
			FuVe	0.6	1.43	12.3	0.05	0.0486	1	2	1	green	very similar	3	2.5	2	2.5	2.5
			MeAn	22.1	5.75	19.9	0.22	24.5394	11	6	5	green	very similar	1	1	2	2.5	1.625
			MeMa	22.1	5.75	20	0.22	24.535	11	8	3	green	very similar	1	1.5	2	2.5	1.75
			ToOp	12.5	1.43	23.7	0.19	2.6744	7	5	2	green	very similar	1	2	2	2.5	1.875
			ToPa	6	1.43	23.9	0.19	0.8078	5	5	0	green	very similar	2.5	3	2	2.5	2.5
			TrAs	12.1	1.43	27.7	0.19	2.408	7	7	0	green	very similar	1	3	2	2.5	2.125
			TrAt	12.2	1.43	28.3	0.19	2.4138	7	7	0	green	very similar	1	3	2	2.5	2.125
			TrLo	19.4	5.75	26.5	0.19	21.303	8	6	2	green	very similar	1	2	2	2.5	1.875
			TrVi	12	1.43	27.4	0.19	2.3908	6	7	1	green	very similar	1	2.5	2	2.5	2
		fum14 : fum17	FuVe	0.6	1.43	2.2	0.67	0.1232	1	1	0	blue	similar	3	3	3	2	2.75	2.09375
			ToPa	6	1.43	15.4	0.67	0.3476	7	3	4	green	similar	3	1	2	2	2
			TrAs	12.1	1.43	17.5	0.67	1.1156	7	6	1	yellow	similar	2	2.5	1	2	1.875
			TrAt	12.2	1.43	17.4	0.67	1.1576	8	6	2	yellow	similar	2	2	1	2	1.75
		fum14 : fum18	AsPh	5.9	1.43	25.4	0.55	1.1066	5	7	2	yellow	different	2	2	1	1	1.5	1.85417
			FuFu	1	1.43	3.5	0.55	0.099	3	2	1	green	different	3	2.5	2	1	2.125
			FuPr	1	1.43	3.6	0.55	0.11	3	2	1	green	different	3	2.5	2	1	2.125
			FuVe	0.6	1.43	2.7	0.55	0.1254	1	2	1	green	different	3	2.5	2	1	2.125
			ToOp	12.5	1.43	23.5	0.55	0.99	7	8	1	yellow	different	2.5	2.5	1	1	1.75
			ToPa	6	1.43	23.4	0.55	0.858	5	8	3	yellow	different	2.5	1.5	1	1	1.5
		fum14 : fum19	AsPh	5.9	1.43	12.8	0.63	0.0746	5	5	0	green	very similar	3	3	2	2.5	2.625	2.66667
			CoHe	6	1.43	13.5	0.63	0.015	4	4	0	green	very similar	3	3	2	2.5	2.625
			FuFu	1	1.43	2	0.63	0.034	3	3	0	green	very similar	3	3	2	2.5	2.625
			FuPr	1	1.43	2	0.63	0.034	3	3	0	green	very similar	3	3	2	2.5	2.625
			FuVe	0.6	1.43	0.9	0.63	0.0582	1	1	0	blue	very similar	3	3	3	2.5	2.875
			ToPa	6	1.43	9.9	0.63	0.4686	4	4	0	green	very similar	3	3	2	2.5	2.625
		fum14 : cpm1	BoDo	10.5	1.43	18.9	0.61	0.6972	5	5	0	yellow	different	2.5	3	1	1	1.875	1.28125
			FuFu	1	1.43	18.7	0.61	1.9954	3	9	6	yellow	different	1.5	1	1	1	1.125
			FuPr	1	1.43	18.7	0.61	1.9954	3	9	6	yellow	different	1.5	1	1	1	1.125
			FuVe	0.6	1.43	18.7	0.61	2.1098	1	8	7	yellow	different	1	1	1	1	1
		fum16 : fum21	FuFu	19.4	0.05	0.8	2.3	0.174	3	3	0	green	similar	3	3	2	2	2.5	2.3125
			FuPr	20.6	0.05	0.8	2.3	0.162	3	3	0	green	similar	3	3	2	2	2.5
			FuVe	12.3	0.05	0.5	2.3	0.107	2	2	0	green	similar	3	3	2	2	2.5
			TrHa	26.2	0.19	11.9	2.3	4.4784	7	6	1	green	somewhat similar	1	2.5	2	1.5	1.75
		fum16 : fum6	FuFu	19.4	0.05	1.4	0.53	0.0456	3	3	0	blue	similar	3	3	3	2	2.75	2.5625
			FuPr	20.6	0.05	1.4	0.53	0.0576	3	3	0	blue	similar	3	3	3	2	2.75
			FuVe	12.3	0.05	0.9	0.53	0.0276	2	1	1	green	similar	3	2.5	2	2	2.375
			ToPa	23.9	0.19	6.7	0.53	0.198	5	4	1	green	similar	3	2.5	2	2	2.375
		fum16 : fum7	FuFu	19.4	0.05	1.6	0.53	0.0244	3	2	1	blue	similar	3	2.5	3	2	2.625	2.53125
			FuPr	20.6	0.05	1.9	0.53	0.0046	3	2	1	blue	similar	3	2.5	3	2	2.625
			FuVe	12.3	0.05	1.3	0.53	0.0148	2	2	0	green	similar	3	3	2	2	2.5
			ToPa	23.9	0.19	8.9	0.53	0.0352	5	4	1	green	similar	3	2.5	2	2	2.375
		fum16 : fum8	FuFu	19.4	0.05	1.2	0.75	0.014	3	4	1	green	similar	3	2.5	2	2	2.375	2.4375
			FuPr	20.6	0.05	1.3	0.75	0.011	3	4	1	green	similar	3	2.5	2	2	2.375
			FuVe	12.3	0.05	1	0.75	0.027	2	2	0	green	similar	3	3	2	2	2.5
			ToPa	23.9	0.19	5.5	0.75	0.0832	5	5	0	green	similar	3	3	2	2	2.5
		fum16 : fum3	FuPr	20.6	0.05	0.9	0.44	0.1268	3	2	1	green	similar	3	2.5	2	2	2.375	2.15625
			FuVe	12.3	0.05	0.8	0.44	0.0526	2	1	1	green	similar	3	2.5	2	2	2.375
			MeAn	19.9	0.22	10.4	0.44	0.0396	6	8	2	yellow	similar	3	2	1	2	2
			MeBr	19.8	0.22	10.3	0.44	0.0352	8	7	1	yellow	similar	3	2.5	1	2	2.125
			MeGu	19.9	0.22	10.3	0.44	0.0308	8	10	2	yellow	similar	3	2	1	2	2
			MeMa	20	0.22	10.4	0.44	0.0352	8	9	1	yellow	similar	3	2.5	1	2	2.125
			MeRo	19.8	0.22	10.3	0.44	0.0352	8	10	2	yellow	similar	3	2	1	2	2
			ToPa	23.9	0.19	8.1	0.44	0.1954	5	5	0	yellow	similar	3	3	1	2	2.25
		fum16 : fum11	FuPr	20.6	0.05	6.2	0.23	0.0792	3	1	2	green	similar	3	2	2	2	2.25	2.225
			MeAl	20.3	0.22	21.5	0.35	0.6118	5	8	3	green	similar	2.5	1.5	2	2	2
			MeBr	19.8	0.22	21.1	0.35	0.6058	8	7	1	green	similar	2.5	2.5	2	2	2.25
			MeMa	20	0.22	21.2	0.35	0.604	8	8	0	green	similar	2.5	3	2	2	2.375
			MeRi	20.8	0.22	20.6	0.35	0.5268	5	5	0	green	similar	2.5	3	2	2	2.375
			ToOp	23.7	0.19	19.2	0.4	0.6354	5	8	3	green	similar	2.5	1.5	2	2	2
			ToPa	23.9	0.19	18.9	0.4	0.6038	5	8	3	green	similar	2.5	1.5	2	2	2
			TrHa	26.2	0.19	18	0.4	0.4444	7	5	2	green	similar	3	2	2	2	2.25
			TrLo	26.5	0.19	18.5	0.4	0.473	6	7	1	green	similar	3	2.5	2	2	2.375
			TrVi	27.4	0.19	18.2	0.4	0.4148	7	6	1	green	similar	3	2.5	2	2	2.375
		fum16 : fum2	FuFu	19.4	0.05	1.1	0.58	0.0664	3	2	1	blue	somewhat similar	3	2.5	3	1.5	2.5	2.54167
			FuPr	20.6	0.05	1.1	0.58	0.0784	3	2	1	blue	somewhat similar	3	2.5	3	1.5	2.5
			FuVe	12.3	0.05	0.8	0.58	0.0302	2	2	0	blue	somewhat similar	3	3	3	1.5	2.625
		fum16 : fum13	FuFu	19.4	0.05	1.9	0.6	0.034	3	3	0	blue	similar	3	3	3	2	2.75	2.6875
			FuPr	20.6	0.05	1.8	0.6	0.01	3	3	0	blue	similar	3	3	3	2	2.75
			FuVe	12.3	0.05	1.4	0.6	0.045	2	1	1	blue	similar	3	2.5	3	2	2.625
			ToPa	23.9	0.19	7.3	0.6	0.0322	5	4	1	blue	similar	3	2.5	3	2	2.625
		fum16 : fum15	FuFu	19.4	0.05	2.4	0.67	0.1276	3	3	0	green	similar	3	3	2	2	2.5	2.4375
			FuPr	20.6	0.05	2.3	0.67	0.1022	3	3	0	green	similar	3	3	2	2	2.5
			FuVe	12.3	0.05	1.2	0.67	0.0378	2	2	0	green	similar	3	3	2	2	2.5
			ToPa	23.9	0.19	10.8	0.67	0.539	5	4	1	green	similar	2.5	2.5	2	2	2.25
		fum16 : fum17	FuVe	12.3	0.05	2.2	0.67	0.1718	2	1	1	green	similar	3	2.5	2	2	2.375	2.175
			ToPa	23.9	0.19	15.4	0.67	1.1554	5	3	2	green	similar	2	2	2	2	2
			TrAs	27.7	0.19	17.5	0.67	1.2924	7	6	1	green	similar	2	2.5	2	2	2.125
			TrAt	28.3	0.19	17.4	0.67	1.2562	7	6	1	green	similar	2	2.5	2	2	2.125
			TrCi	26.6	0.19	17.7	0.67	1.361	6	6	0	green	similar	2	3	2	2	2.25
		fum16 : fum18	FuFu	19.4	0.05	3.5	0.55	0.191	3	2	1	green	very similar	3	2.5	2	2.5	2.5	2.20833
			FuPr	20.6	0.05	3.6	0.55	0.19	3	2	1	green	very similar	3	2.5	2	2.5	2.5
			FuVe	12.3	0.05	2.7	0.55	0.174	2	2	0	green	very similar	3	3	2	2.5	2.625
			MeAc	19.6	0.19	28.8	0.41	1.6168	5	6	1	yellow	very similar	1.5	2.5	1	2.5	1.875
			ToOp	23.7	0.19	23.5	0.55	1.6844	5	8	3	green	very similar	1.5	1.5	2	2.5	1.875
			ToPa	23.9	0.19	23.4	0.55	1.6658	5	8	3	green	very similar	1.5	1.5	2	2.5	1.875
		fum16 : fum19	FuFu	19.4	0.05	2	0.63	0.058	3	3	0	blue	similar	3	3	3	2	2.75	2.625
			FuPr	20.6	0.05	2	0.63	0.046	3	3	0	blue	similar	3	3	3	2	2.75
			FuVe	12.3	0.05	0.9	0.63	0.0096	2	1	1	blue	similar	3	2.5	3	2	2.625
			ToPa	23.9	0.19	9.9	0.63	0.3392	5	4	1	green	similar	3	2.5	2	2	2.375
		fum16 : cpm1	FuFu	19.4	0.05	18.7	0.61	2.0874	3	9	6	green	different	1	1	2	1	1.25	1.25
			FuPr	20.6	0.05	18.7	0.61	2.0754	3	9	6	green	different	1	1	2	1	1.25
			FuVe	12.3	0.05	18.7	0.61	2.1584	2	8	6	green	different	1	1	2	1	1.25
		fum8 : fum21	AsPh	7.9	0.75	7.3	2.3	2.173	6	4	2	yellow	similar	1	2	1	2	1.5	1.8125
			CoAp	24.3	0.75	12.6	2.3	2.151	10	6	4	yellow	similar	1	1	1	2	1.25
			CoHe	6.3	0.75	8	2.3	2.735	5	4	1	yellow	similar	1	2.5	1	2	1.625
			FuFu	1.2	0.75	0.8	2.3	0.188	4	3	1	yellow	similar	3	2.5	1	2	2.125
			FuPr	1.3	0.75	0.8	2.3	0.173	4	3	1	yellow	similar	3	2.5	1	2	2.125
			FuVe	1	0.75	0.5	2.3	0.08	2	2	0	yellow	similar	3	3	1	2	2.25
		fum8 : fum13	AsNi	10.8	0.75	12	0.6	0.18	5	5	0	green	same	3	3	2	3	2.75	2.5
			AsPh	7.9	0.75	11.8	0.6	0.231	6	5	1	green	same	3	2.5	2	3	2.625
			BoDo	16.1	0.75	15.9	0.6	0.507	6	5	1	green	same	2.5	2.5	2	3	2.5
			ClIm	25	1.14	24.6	0.53	3.0924	9	11	2	green	same	1	2	2	3	2
			CoHe	6.3	0.75	8.2	0.6	0.039	5	4	1	green	same	3	2.5	2	3	2.625
			FoMo	26	1.14	25	0.53	3.278	9	11	2	green	same	1	2	2	3	2
			FuFu	1.2	0.75	1.9	0.6	0.048	4	3	1	green	same	3	2.5	2	3	2.625
			FuPr	1.3	0.75	1.8	0.6	0.021	4	3	1	green	same	3	2.5	2	3	2.625
			FuVe	1	0.75	1.4	0.6	0.018	2	1	1	green	same	3	2.5	2	3	2.625
			ToPa	5.5	0.75	7.3	0.6	0.051	5	4	1	green	same	3	2.5	2	3	2.625
		fum6 : fum13	AsNi	8.6	0.53	12	0.6	0.5284	5	5	0	blue	same	2.5	3	3	3	2.875	2.92188
			AsPh	8.6	0.53	11.8	0.6	0.5044	5	5	0	blue	same	2.5	3	3	3	2.875
			BoDo	19.6	0.53	15.9	0.6	0.1696	8	5	3	blue	same	3	1.5	3	3	2.625
			CoHe	9.4	0.53	8.2	0.6	0.0124	4	4	0	blue	same	3	3	3	3	3
			FuFu	1.4	0.53	1.9	0.6	0.0796	3	3	0	blue	same	3	3	3	3	3
			FuPr	1.4	0.53	1.8	0.6	0.0676	3	3	0	blue	same	3	3	3	3	3
			FuVe	0.9	0.53	1.4	0.6	0.0726	1	1	0	blue	same	3	3	3	3	3
			ToPa	6.7	0.53	7.3	0.6	0.1658	4	4	0	blue	same	3	3	3	3	3
		fum6 : fum11	FuPr	1.4	0.53	6.2	0.23	0.1368	3	1	2	green	somewhat similar	3	2	2	1.5	2.125	1.9375
			ToPa	6.7	0.53	18.9	0.4	0.8018	4	8	4	green	somewhat similar	2.5	1	2	1.5	1.75
		fum7 : fum11	AmRe	16.7	0.53	19.7	0.4	0.1942	8	8	0	green	similar	3	3	2	2	2.5	2.29167
			CaSp	16.8	0.53	19	0.4	0.2608	9	7	2	green	similar	3	2	2	2	2.25
			FuPr	1.9	0.53	6.2	0.23	0.0838	2	1	1	green	similar	3	2.5	2	2	2.375
			HySp	12.2	0.53	19.2	0.4	0.2428	6	5	1	green	similar	3	2.5	2	2	2.375
			PhSc	17.2	0.53	19.3	0.4	0.2792	9	8	1	green	similar	3	2.5	2	2	2.375
			ToPa	8.9	0.53	18.9	0.4	0.5686	4	8	4	green	similar	2.5	1	2	2	1.875
		fum7 : fum2	CoHe	11.7	0.53	18.1	0.58	0.8594	4	7	3	yellow	similar	2.5	1.5	1	2	1.75	2.5
			FuFu	1.6	0.53	1.1	0.58	0.042	2	2	0	blue	similar	3	3	3	2	2.75
			FuPr	1.9	0.53	1.1	0.58	0.0738	2	2	0	blue	similar	3	3	3	2	2.75
			FuVe	1.3	0.53	0.8	0.58	0.045	2	2	0	blue	similar	3	3	3	2	2.75
		fum3 : fum2	CoHe	9.3	0.44	18.1	0.58	1.2812	5	7	2	yellow	somewhat similar	2	2	1	1.5	1.625	2.08333
			FuPr	0.9	0.44	1.1	0.58	0.0484	2	2	0	green	somewhat similar	3	3	2	1.5	2.375
			FuVe	0.8	0.44	0.8	0.58	0.0224	1	2	1	green	somewhat similar	3	2.5	2	1.5	2.25
dtxs	M.robertsii	DtxS1 : MMA10031	none											0	0	0	0	0	0	2.03411
		DtxS1 : MMA10032	MeBr1	0	1.96	0.2	0.32	0.0128	3	1	2	blue	similar	3	2	3	2	2.5	1.5625
			MeBr2	9.5	1.96	23.9	0.32	2.1944	12	7	5	green	different	1	1	2	1	1.25
			MeGu	9.5	1.96	23.3	0.32	2.2328	11	5	6	green	different	1	1	2	1	1.25
			MeMa	9.5	1.96	23.5	0.32	2.22	13	6	7	green	different	1	1	2	1	1.25
			MeRo	9.5	1.96	24.1	0.32	2.1816	13	7	6	green	different	1	1	2	1	1.25
			TrVi	2.5	1.96	24.7	0.32	0.6008	7	5	2	green	different	2.5	2	2	1	1.875
		DtxS1 : MMA10033	AcCh	12.4	1.96	20.9	0.48	2.8544	6	9	3	green	very similar	1	1.5	2	2.5	1.75	2.4375
			MeBr	0	1.96	2.3	0.48	0.2208	3	2	1	blue	very similar	3	2.5	3	2.5	2.75
			MeGu	0	1.96	2.8	0.48	0.2688	5	3	2	blue	very similar	3	2	3	2.5	2.625
			MeRo	0	1.96	0	0.48	0	1	1	0	blue	very similar	3	3	3	2.5	2.875
			ToOp	0.8	1.96	13.8	0.48	1.0112	5	7	2	blue	very similar	2	2	3	2.5	2.375
			TrAr	7.9	1.96	15.2	0.48	1.6376	8	8	0	green	very similar	1.5	3	2	2.5	2.25
		DtxS1 : MMA10034	AcCh	12.4	1.96	22.4	0.57	2.3072	6	8	2	green	very similar	1	2	2	2.5	1.875	2.375
			MeAl	8.2	2.25	28.8	0.57	0.4068	10	9	1	blue	very similar	3	2.5	3	2.5	2.75
			MeGu	0	1.96	0.5	0.57	0.057	5	2	3	blue	very similar	3	1.5	3	2.5	2.5
			MeRo	0	1.96	0.3	0.57	0.0342	1	1	0	blue	very similar	3	3	3	2.5	2.875
			ToOp	0.8	1.96	16.1	0.57	1.5218	5	7	2	green	very similar	1.5	2	2	2.5	2
			TrAr	7.9	1.96	18.2	0.57	1.022	8	7	1	green	very similar	2	2.5	2	2.5	2.25
		DtxS1 : MMA10035	MeAn	8.9	1.96	22.3	1.12	1.5064	13	11	2	green	very similar	1.5	2	2	2.5	2	2.15625
			MeBr	9	1.96	22.6	1.12	1.5344	12	11	1	green	very similar	1.5	2.5	2	2.5	2.125
			MeGu1	0	1.96	0.5	1.12	0.112	5	1	4	blue	very similar	3	1	3	2.5	2.375
			MeGu2	8.9	1.96	23.4	1.12	1.7528	11	12	1	green	very similar	1.5	2.5	2	2.5	2.125
			MeMa	8.9	1.96	22.8	1.12	1.6184	11	12	1	green	very similar	1.5	2.5	2	2.5	2.125
			MeRo1	0	1.96	0.4	1.12	0.0896	1	2	1	blue	very similar	3	2.5	3	2.5	2.75
			MeRo2	9	1.96	22.3	1.12	1.4672	13	11	2	green	very similar	2	2	2	2.5	2.125
			TrVi	2.5	1.96	20.6	1.12	3.6344	7	11	4	green	very similar	1	1	2	2.5	1.625
		DtxS1 : MMA10036	MeBr	9	1.96	10.2	0.98	1.5288	12	9	3	green	similar	1.5	1.5	2	2	1.75	2.125
			MeGu	0	1.96	0.3	0.74	0.0444	5	2	3	blue	similar	3	1.5	3	2	2.375
			MeRo1	0	1.96	0	0.74	0	1	1	0	blue	similar	3	3	3	2	2.75
			MeRo2	9	1.96	10.2	0.98	1.5288	13	9	4	green	similar	1.5	1	2	2	1.625
			TrVi	2.5	1.96	15	0.74	1.24	7	8	1	green	similar	2	2.5	2	2	2.125
		DtxS1 : MMA10037	MeGu	0	1.96	0.6	0.47	0.0564	5	1	4	blue	somewhat similar	3	1	3	1.5	2.125	2.125
		DtxS1 : MMA10038	MeGu	0	1.96	1	0.3	0.06	5	2	3	blue	somewhat similar	3	1.5	3	1.5	2.25	2.4375
			MeRo	0	1.96	0.4	0.3	0.024	1	1	0	blue	somewhat similar	3	3	3	1.5	2.625
		DtxS1 : MMA10039	MeGu	0	1.96	0.9	0.34	0.0612	5	1	4	blue	somewhat similar	3	1	3	1.5	2.125	2.125
		DtxS1 : MMA10040	MeMa	0.1	2.25	0.4	1.58	0.0814	5	1	4	green	somewhat similar	3	1	2	1.5	1.875	1.875
		DtxS1 : MMA10041	MeAn	0	1.96	0	0.75	0	2	1	1	green	somewhat similar	3	2.5	2	1.5	2.25	2.20833
			MeBr	0	1.96	0.3	0.75	0.045	3	2	1	green	somewhat similar	3	2.5	2	1.5	2.25
			MeGu	0	1.96	0.5	0.75	0.075	5	3	2	green	somewhat similar	3	2	2	1.5	2.125
		DtxS1 : MMA10042	MeAn	0	1.96	0.1	0.44	0.0088	2	1	1	blue	similar	3	2.5	3	2	2.625	2.575
			MeBr	0	1.96	0.1	0.44	0.0088	3	2	1	blue	similar	3	2.5	3	2	2.625
			MeGu	0	1.96	0.3	0.44	0.0264	5	3	2	blue	similar	3	2	3	2	2.5
			MeMa	0.1	2.25	0.4	0.44	0.0098	5	4	1	blue	similar	3	2.5	3	2	2.625
			TrVi	2.5	1.96	5.1	0.44	0.5312	7	6	1	blue	similar	2.5	2.5	3	2	2.5
		DtxS1 : DtxS2	MeAn	0	1.96	0.1	0.37	0.0074	2	2	0	blue	same	3	3	3	3	3	2.89286
			MeBr	0	1.96	0.1	0.37	0.0074	3	3	0	blue	same	3	3	3	3	3
			MeGu	0	1.96	0.3	0.37	0.0222	5	5	0	blue	same	3	3	3	3	3
			MeMa	0.1	2.25	0.4	0.37	0.0154	5	5	0	blue	same	3	3	3	3	3
			MeRo	0	1.96	0	0.37	0	1	1	0	blue	same	3	3	3	3	3
			ToOp	0.8	1.96	4.8	0.37	0.0416	5	5	0	blue	same	3	3	3	3	3
			TrAr	7.9	1.96	10.6	0.37	2.3124	8	6	2	blue	same	1	2	3	3	2.25
		DtxS1 : DtxS3	AcCh	12.4	1.96	5.8	0.4	4.3968	6	3	3	blue	very similar	1	1.5	3	2.5	2	2.67188
			MeAn	0	1.96	1.2	0.4	0.096	2	2	0	blue	very similar	3	3	3	2.5	2.875
			MeBr	0	1.96	1.3	0.4	0.104	3	2	1	blue	very similar	3	2.5	3	2.5	2.75
			MeGu	0	1.96	1.6	0.4	0.128	5	4	1	blue	very similar	3	2.5	3	2.5	2.75
			MeMa	0.1	2.25	1.5	0.4	0.075	5	4	1	blue	very similar	3	2.5	3	2.5	2.75
			MeRo	0	1.96	0.7	0.4	0.056	1	2	1	blue	very similar	3	2.5	3	2.5	2.75
			ToOp	0.8	1.96	6.9	0.4	0.2384	5	4	1	blue	very similar	3	2.5	3	2.5	2.75
			TrVi	2.5	1.96	7.6	0.4	0.372	7	6	1	blue	very similar	3	2.5	3	2.5	2.75
		DtxS1 : DtxS4	MeAc	8.9	1.96	13.2	0.52	2.116	10	7	3	blue	same	1	1.5	3	3	2.125	2.52885
			MeAn1	0	1.96	0.2	0.52	0.0208	2	3	1	blue	same	3	2.5	3	3	2.875
			MeAn2	9.5	1.96	30.3	0.52	0.5728	13	10	3	green	same	2.5	1.5	2	3	2.25
			MeAn3	8.9	1.96	14.2	0.52	2.012	13	10	3	blue	same	1	1.5	3	3	2.125
			MeBr1	0	1.96	0.2	0.52	0.0208	3	2	1	blue	same	3	2.5	3	3	2.875
			MeBr2	9.5	1.96	30.3	0.52	0.5728	12	10	2	green	same	2.5	2	2	3	2.375
			MeBr3	9	1.96	14	0.52	2.072	12	9	3	blue	same	1	1.5	3	3	2.125
			MeGu1	0	1.96	0.4	0.52	0.0416	5	5	0	blue	same	3	3	3	3	3
			MeGu2	8.9	1.96	14.1	0.52	2.0224	11	8	3	blue	same	1	1.5	3	3	2.125
			MeMa	0.1	2.25	0.4	0.52	0.0034	5	5	0	blue	same	3	3	3	3	3
			MeRo1	0	1.96	0	0.52	0	1	1	0	blue	same	3	3	3	3	3
[truncated: 2,878 more rows]
