# Supplementary material for: FunOrder: A robust and semi-automated method for the identification of essential biosynthetic genes through computational molecular co-evolution
Source: PLoS Comput Biol. 2021 Sep 27;17(9):e1009372. doi: 10.1371/journal.pcbi.1009372 (PMC8476034; doi:10.1371/journal.pcbi.1009372)
Supplement: S7 Table — (XLSX) [file pcbi.1009372.s007.xlsx]

## Sheet: MEM_values_Negative_Controls
Cluster No.	Comparison 1 : 1	Similar Species	Distance1	Factor1	Distance2	Factor2	ΔDistance	Node1	Node2	ΔNodes	color	Topology	Distance-r	Nodes-r	color-r	Top-r	MEM	int.MEM	total MEM
1	claim1 : kil589	none											0	0	0	0	0	0	0.4125
	claim1 : xp_7519	CoVi	13.6	0.32	6.8	8.75	18.3827	10	8	2	yellow	different	1	2	1	1	1.25	1.125
		FoMo	2.1	0.32	6.1	8.75	17.5677	2	9	7	yellow	different	1	1	1	1	1
	claim1 : xp_0145	none											0	0	0	0	0	0
	claim1 : xp_0187	none											0	0	0	0	0	0
	kil589 : xp_7519	TrAs	8.7	6.12	4.4	8.75	4.91467	12	5	7	yellow	somewhat similar	1	1	1	1.5	1.125	1.125
		TrCi	8.9	6.12	4.4	8.75	5.32267	14	4	10	yellow	somewhat similar	1	1	1	1.5	1.125
		TrHa	8.9	6.12	4.4	8.75	5.32267	11	3	8	yellow	somewhat similar	1	1	1	1.5	1.125
		TrRe	8.9	6.12	4.4	8.75	5.32267	14	4	10	yellow	somewhat similar	1	1	1	1.5	1.125
	kil589 : xp_0145	none											0	0	0	0	0	0
	kil589 : xp_0187	none											0	0	0	0	0	0
	xp_7519 : xp_0145	none											0	0	0	0	0	0
	xp_7519 : xp_0187	FuOx	3.7	8.78	0.4	2.2	10.5353	3	2	1	blue	somewhat similar	1	2.5	3	1.5	2	1.875
		FuPr	4.7	8.78	6	2.2	9.35533	8	8	0	green	somewhat similar	1	3	2	1.5	1.875
		FuVe	4.7	8.78	6.1	2.2	9.282	8	7	1	green	somewhat similar	1	2.5	2	1.5	1.75
		NeHa	4.8	8.78	6.1	2.2	9.57467	8	8	0	green	somewhat similar	1	3	2	1.5	1.875
		NeHe	4.8	8.78	6.1	2.2	9.57467	8	8	0	green	somewhat similar	1	3	2	1.5	1.875
	xp_0145 : xp_0187	none											0	0	0	0	0	0
2	exosp1 : morco1	none											0	0	0	0	0	0	1.15469
	exosp1 : xp0023	ExDe	1.52		0.25		1.27	2	6	4	green	somewhat similar	2	1	2	1.5	1.625	1.64062
		AsOr	4.49		0.1		4.39	5	1	4	blue	somewhat similar	1	1	3	1.5	1.625
		AsIb	5.76		0.17		5.59	8	4	4	blue	somewhat similar	1	1	3	1.5	1.625
		AsCo	5.3		0.16		5.14	9	5	4	blue	somewhat similar	1	1	3	1.5	1.625
		AsPh	5.3		0.16		5.14	10	6	4	blue	somewhat similar	1	1	3	1.5	1.625
		AsNi	5.3		0.16		5.14	10	6	4	blue	somewhat similar	1	1	3	1.5	1.625
		AsJo	4.6		0.16		4.44	6	5	1	green	somewhat similar	1	2.5	2	1.5	1.75
		AsHo	5.17		0.16		5.01	7	5	2	green	somewhat similar	1	2	2	1.5	1.625
	exosp1 : xp0183	AsJo	4.83		6.39		1.56	6	11	5	yellow	somewhat similar	1.5	1	1	1.5	1.25	1.3125
		AsHo	5.25		6.39		1.14	7	11	4	yellow	somewhat similar	2	1	1	1.5	1.375
	morco1 : xp0023	XyHe	5.88		0.26		5.62	6	6	0	yellow	different	1	3	1	1	1.5	1.5
	morco1 : xp0183	BoDo	6.87		3.12		3.75	7	9	2	yellow	somewhat similar	1	2	1	1.5	1.375	1.35
		CaPo	8.03		3.12		4.91	3	8	5	yellow	somewhat similar	1	1	1	1.5	1.125
		DiSe	6.87		3.19		3.68	7	9	2	yellow	somewhat similar	1	2	1	1.5	1.375
		OiMa	6.75		5.66		1.09	7	9	2	yellow	somewhat similar	2	2	1	1.5	1.625
		XyHe	5.88		4.18		1.7	6	10	4	yellow	somewhat similar	1.5	1	1	1.5	1.25
	xp0023 : xp0183	AsFi	0.15		6.38		6.23	4	11	7	yellow	somewhat similar	1	1	1	1.5	1.125	1.125
		AsJo	0.16		6.38		6.22	5	12	7	yellow	somewhat similar	1	1	1	1.5	1.125
		AsHo	0.16		6.38		6.22	5	12	7	yellow	somewhat similar	1	1	1	1.5	1.125
		XyHe	0.25		4.22		3.97	6	10	4	yellow	somewhat similar	1	1	1	1.5	1.125
3	acrchr1 : exosp1	FuFu	12.4	0.25	9.4	0.23	0.312667	6	5	1	green	similar	3	2.5	2	2	2.375	2.25	1.33209
		FuPr	12.4	0.25	9.5	0.23	0.305	6	5	1	green	similar	3	2.5	2	2	2.375
		FuVe	12.7	0.25	9.4	0.23	0.337667	6	4	2	green	similar	3	2	2	2	2.25
		MeBr	11.6	0.25	7.9	0.23	0.361	6	8	2	yellow	similar	3	2	1	2	2
	acrchr1 : neute	FuGr	12.9	0.25	11.5	0.2	0.308333	5	8	3	green	very similar	3	1.5	2	2.5	2.25	2.39062
		FuPr	12.4	0.25	9.8	0.2	0.38	6	7	1	green	very similar	3	2.5	2	2.5	2.5
		FuPs	12.8	0.25	11.4	0.2	0.306667	5	8	3	green	very similar	3	1.5	2	2.5	2.25
		NeHa	13	0.25	10.3	0.2	0.396667	4	6	2	green	very similar	3	2	2	2.5	2.375
		NeHe	13	0.25	10.3	0.2	0.396667	4	6	2	green	very similar	3	2	2	2.5	2.375
		ToPa	10.3	0.25	10.4	0.2	0.165	3	5	2	green	very similar	3	2	2	2.5	2.375
		TrAt	13.9	0.25	12.4	0.2	0.331667	6	5	1	green	very similar	3	2.5	2	2.5	2.5
		TrVi	13.3	0.25	10	0.2	0.441667	6	5	1	green	very similar	3	2.5	2	2.5	2.5
	acrchr1 : paevar	none											0	0	0	0	0	0
	acrchr1 : rfu808	ToPa	10.3	0.25	4.8	0.68	0.229667	3	3	0	yellow	somewhat similar	3	3	1	1.5	2.125	1.875
		TrAt	13.9	0.25	9.8	0.68	1.063	4	6	2	yellow	somewhat similar	2	2	1	1.5	1.625
	acrchr1 : ryo654	none											0	0	0	0	0	0
	acrchr1 : xp_0160	none											0	0	0	0	0	0
	exosp1 : neute	FuPr	9.5	0.23	9.8	0.2	0.075	5	7	2	green	somewhat similar	3	2	2	1.5	2.125	2.1875
		MeRo	8.1	0.23	11.2	0.2	0.125667	7	6	1	green	somewhat similar	3	2.5	2	1.5	2.25
	exosp1 : paevar	AsJo	13.3	0.23	11.8	0.18	0.311667	7	11	4	yellow	somewhat similar	3	1	1	1.5	1.625	1.625
	exosp1 : rfu808	MeRo	8.1	0.23	3.3	0.68	0.127	7	2	5	yellow	somewhat similar	3	1	1	1.5	1.625	1.625
	exosp1 : ryo654	AlAl	12.9	0.23	0	1.21	0.989	8	2	6	green	different	2.5	1	2	1	1.625	1.70833
		AlGa	12.9	0.23	0.8	1.21	0.666333	9	3	6	green	different	2.5	1	2	1	1.625
		AlSp	12.9	0.23	0	1.21	0.989	7	2	5	green	different	2.5	1	2	1	1.625
		CoHe	10.2	0.23	1.4	1.21	0.217333	9	5	4	green	different	3	1	2	1	1.75
		CoVi	10.1	0.23	1.4	1.21	0.209667	9	5	4	green	different	3	1	2	1	1.75
		PeMa	10.2	0.23	5	1.21	1.23467	8	7	1	green	different	2	2.5	2	1	1.875
	exosp1 : xp_0160	OiMa	6.9	0.23	18.2	0.55	2.80767	5	8	3	yellow	different	1	1.5	1	1	1.125	1.125
	neute : paevar	none											0	0	0	0	0	0
	neute : rfu808	MeAc	11.1	0.2	3	0.68	0.06	6	2	4	green	different	3	1	2	1	1.75	1.84375
		MeRo	11.2	0.2	3.3	0.68	0.00133333	6	2	4	green	different	3	1	2	1	1.75
		ToPa	10.4	0.2	4.8	0.68	0.394667	5	3	2	green	different	3	2	2	1	2
		TrAt	12.4	0.2	9.8	0.68	1.39467	5	6	1	green	different	2	2.5	2	1	1.875
	neute : ryo654	CoSa	10.8	0.2	7.1	1.71	3.327	5	12	7	yellow	different	1	1	1	1	1	1
		VaDa	10	0.2	7.4	1.71	3.55133	4	11	7	yellow	different	1	1	1	1	1
	neute : xp_0160	MaGr	10.9	0.2	12.8	0.55	1.62	4	6	2	green	different	1.5	2	2	1	1.625	1.6875
		VaDa	10	0.2	13.7	0.55	1.845	4	5	1	green	different	1.5	2.5	2	1	1.75
	paevar : rfu808	AsFl	10.5	0.18	5	0.68	0.503333	9	6	3	yellow	somewhat similar	2.5	1.5	1	1.5	1.625	1.625
		AsOr	10.5	0.18	5	0.68	0.503333	9	6	3	yellow	somewhat similar	2.5	1.5	1	1.5	1.625
	paevar : ryo654	AsOr	10.5	0.18	7.3	1.71	3.531	9	11	2	yellow	different	1	2	1	1	1.25	1.25
	paevar : xp_0160	AsIb	10.5	0.18	11.5	0.55	1.47833	10	10	0	green	different	2	3	2	1	2	1.875
		AsFi	10.7	0.18	12.1	0.55	1.57633	11	10	1	green	different	1.5	2.5	2	1	1.75
	rfu808 : ryo654	AsOr	5	0.68	7.3	1.71	3.02767	6	11	5	yellow	different	1	1	1	1	1	1
	rfu808 : xp_0160	BoEl	6.9	0.68	12.4	0.65	1.12267	8	10	2	yellow	different	2	2	1	1	1.5	1.5
		BoHy	6.9	0.68	12.2	0.65	1.07933	8	9	1	yellow	different	2	2.5	1	1	1.625
		BoTu	6.9	0.68	12.6	0.65	1.166	8	10	2	yellow	different	2	2	1	1	1.5
		PeCh	5.5	0.68	0.8	0.55	1.1	6	3	3	yellow	different	2	1.5	1	1	1.375
	ryo654 : xp_0160	CaPo	6.2	1.71	9.3	0.55	1.829	9	5	4	yellow	different	1.5	1	1	1	1.125	1.40625
		GlSt	7.9	1.21	8.9	0.55	1.55467	6	7	1	yellow	different	1.5	2.5	1	1	1.5
		VaDa	7.4	1.71	13.7	0.55	1.70633	12	5	7	yellow	different	1.5	1	1	1	1.125
		VeGa	5.7	1.71	15.2	0.55	0.462333	10	9	1	yellow	different	3	2.5	1	1	1.875
4	exosp1 : necha2	none											0	0	0	0	0	0	0.545139
	exosp1 : xp0234	none											0	0	0	0	0	0
	exosp : xp0245	CaSP	1.27		3.18		1.91	7	8	1	yellow	different	1.5	2.5	1	1	1.5	1.5
	necha2 : xp0234	FuOx1	1.12		0.54		0.58	3	3	0	green	similar	2.5	3	2	2	2.375	1.77083
		FuOx2	3.08		32.03		28.95	8	7	1	green	somewhat similar	1	2.5	2	1.5	1.75
		NeHe	1.57		25.45		23.88	6	4	2	green	somewhat similar	1	2	2	1.5	1.625
		NeHa	1.57		25.45		23.88	6	4	2	green	somewhat similar	1	2	2	1.5	1.625
		FuPr	3.12		32.18		29.06	9	7	2	green	somewhat similar	1	2	2	1.5	1.625
		FuFu	3.12		32.18		29.06	9	7	2	green	somewhat similar	1	2	2	1.5	1.625
	necha2 : xp0245	none											0	0	0	0	0	0
	xp0234 : xp0245	none											0	0	0	0	0	0
5	cadsp1 : phisc1	BoPa	6.17		1.03		5.14	2	7	5	green	somewhat similar	1	1	2	1.5	1.375	1.35417	0.861111
		BoEl	6.17		1.03		5.14	2	7	5	green	somewhat similar	1	1	2	1.5	1.375
		HyEc	13.75		2.34		11.41	7	8	1	green	somewhat similar	1	2.5	2	1.5	1.75
		HySp	13.75		2.34		11.41	7	8	1	green	somewhat similar	1	2.5	2	1.5	1.75
		MeBi	3.92		0.69		3.23	4	4	0	green	somewhat similar	1	3	2	1.5	1.875
		MeVa	2.92		0.65		2.27	3	4	1	green	somewhat similar	1	2.5	2	1.5	1.75
	cadsp1 : triru1	MeBi	3.94		1.43		2.51	4	6	2	green	somewhat similar	1	2	2	1.5	1.625	1.6875
		PhSc	4.72		1.41		3.31	4	5	1	green	somewhat similar	1	2.5	2	1.5	1.75
	cadsp1 : tubae1	none											0	0	0	0	0	0
	phisc1 : triru1	AmRe	0.77		1.47		0.7	3	6	3	green	similar	2.5	1.5	2	2	2	2.125
		MeBi	0.73		1.4		0.67	4	6	2	green	similar	2.5	2	2	2	2.125
		PsDe	2.09		1.52		0.57	5	4	1	green	similar	2.5	2.5	2	2	2.25
	phisc1 : tubae1	none											0	0	0	0	0	0
	triru1 : tubae1	none											0	0	0	0	0	0
6	mat_a1 : verga1	CoTo	1.17		2.7		1.53	5	5	0	yellow	somewhat similar	1.5	3	1	1.5	1.75	1.75	1.16667
		DaEs	1.2		2.64		1.44	5	6	1	yellow	somewhat similar	2	2.5	1	1.5	1.75
	mat_a1 : xylhe1	none											0	0	0	0	0	0
	verga1 : xylhe1	BoDo	2.61		1.11		1.5	3	5	2	green	somewhat similar	2	2	2	1.5	1.875	1.75
		CaPo	2.76		1.1		1.66	6	3	3	green	somewhat similar	1.5	1.5	2	1.5	1.625
7	magpo1 : paevar	none											0	0	0	0	0	0	0.848958
	magpo1 : xp668	FuPr	2.93		0.14		2.79	7	3	4	yellow	different	1	1	1	1	1	1.28125
		ToOp	2.51		4.81		2.3	6	5	1	yellow	somewhat similar	1	2.5	1	1.5	1.5
		TrLo	2.65		5.27		2.62	10	6	4	yellow	somewhat similar	1	1	1	1.5	1.125
		TrHa	2.67		5.03		2.36	8	7	1	yellow	somewhat similar	1	2.5	1	1.5	1.5
	magpo1 : xp622	FuPr	2.93		0.07		2.86	7	3	4	yellow	different	1	1	1	1	1	1.3125
		ToOp	2.51		0.79		1.72	6	7	1	yellow	somewhat similar	1.5	2.5	1	1.5	1.625
	paevar : xp668	none											0	0	0	0	0	0
	paevar : xp622	none											0	0	0	0	0	0
	xp668 : xp622	FuFu	0.08		0.01		0.07	3	3	0	blue	same	3	3	3	3	3	2.5
		FuGr	1.39		0.23		1.16	3	3	0	blue	same	2	3	3	3	2.75
		FuPr	0.08		0.01		0.07	3	3	0	blue	same	3	3	3	3	3
		FuPs	1.35		0.25		1.1	3	3	0	blue	same	2	3	3	3	2.75
		FuVe	0.08		0.01		0.07	2	3	1	blue	same	3	2.5	3	3	2.875
		MeAc	4.18		0.8		3.38	7	8	1	blue	same	1	2.5	3	3	2.375
		MeBr	4.16		0.81		3.35	9	11	2	blue	same	1	2	3	3	2.25
		MeMa	4.16		0.79		3.37	9	10	1	blue	same	1	2.5	3	3	2.375
		MeRi	3.74		0.94		2.8	5	7	2	blue	same	1	2	3	3	2.25
		MeRo	4.16		0.79		3.37	8	12	4	blue	same	1	1	3	3	2
		ToPa	3.52		0.8		2.72	5	7	2	blue	same	1	2	3	3	2.25
		ToOp	3.58		0.79		2.79	5	7	2	blue	same	1	2	3	3	2.25
		TrAr	3.64		0.83		2.81	4	5	1	blue	same	1	2.5	3	3	2.375
8	capse1 : phisc1	VeGa	3.7		4.65		0.95	6	3	3	yellow	similar	2.5	1.5	1	2	1.75	1.91667	1.375
		ClGr 1	3.34		4.15		0.81	4	5	1	yellow	similar	2.5	2.5	1	2	2
		ClGr 2	3.36		4.15		0.79	4	5	1	yellow	similar	2.5	2.5	1	2	2
	capse1 : xp_002	AsFl	6.5		1.76		4.74	10	3	7	yellow	different	1	1	1	1	1	1.08333
		AsOr	6.5		1.76		4.74	10	3	7	yellow	different	1	1	1	1	1
		VeGa	6.53		2.34		4.19	6	8	2	yellow	different	1	2	1	1	1.25
	phisc1 : xp_002	PeDi	5.3		1.66		3.64	8	5	3	yellow	different	1	1.5	1	1	1.125	1.125
		PeCa	5.3		1.7		3.6	7	5	2	yellow	different	1	2	1	1	1.25
		PeEx	5.3		1.7		3.6	8	5	3	yellow	different	1	1.5	1	1	1.125
		VeGa	4.81		2.29		2.52	3	8	5	yellow	different	1	1	1	1	1
		PhSc	4.19		1.97		2.22	4	7	3	yellow	different	1	1.5	1	1	1.125
9	conap1 : dipse1	AlAl	9	0.74	13.8	0.27	0.978	9	8	1	green	very similar	2.5	2.5	2	2.5	2.375	2.29167	1.20584
		AlSp	9	0.74	14.2	0.27	0.942	7	8	1	green	very similar	2.5	2.5	2	2.5	2.375
		BoDo	9.1	0.74	4.9	0.27	1.80367	2	1	1	green	very similar	1.5	2.5	2	2.5	2.125
		CoCa	7.9	0.74	10.5	0.27	1.00367	5	6	1	green	very similar	2	2.5	2	2.5	2.25
		CoVi	9.4	0.74	15.5	0.27	0.923667	6	7	1	green	very similar	2.5	2.5	2	2.5	2.375
		GlSt	6.9	0.74	10.8	0.27	0.73	3	5	2	green	very similar	2.5	2	2	2.5	2.25
	conap1 : exool1	PaBr	10.9	1.05	10.9	0.93	0.436	6	8	2	yellow	different	3	2	1	1	1.75	1.6875
		VeIn	9.8	1.05	11	0.93	0.02	3	6	3	yellow	different	3	1.5	1	1	1.625
	conap1 : hypco275	none											0	0	0	0	0	0
	conap1 : tgo886	GlSt	4.8	1.05	11.7	0.8	1.44	3	7	4	yellow	different	2	1	1	1	1.25	1.5625
		PaVa	10.5	1.05	17	0.8	0.858333	7	8	1	yellow	somewhat similar	2.5	2.5	1	1.5	1.875
	conap1 : thv476	ClGr	10.2	1.05	12.3	0.23	2.627	4	7	3	yellow	different	1	1.5	1	1	1.125	1.375
		CoHe	9.4	0.74	13.6	0.23	1.276	6	9	3	yellow	somewhat similar	2	1.5	1	1.5	1.5
		CoVi	9.4	0.74	13.7	0.23	1.26833	6	9	3	yellow	somewhat similar	2	1.5	1	1.5	1.5
	conap1 : thv560	PaVa	10.5	1.05	12.4	0.09	3.303	7	11	4	yellow	different	1	1	1	1	1	1
	dipse1 : exool1	none											0	0	0	0	0	0
	dipse1 : hypco275	CoNy	6.2	0.27	6.6	0.19	0.14	6	4	2	blue	different	3	2	3	1	2.25	2.31944
		CoOr	6	0.27	6.6	0.19	0.122	3	3	0	blue	different	3	3	3	1	2.5
		CoSi	6.2	0.27	6.7	0.19	0.133667	6	4	2	blue	different	3	2	3	1	2.25
		FuOx	13.2	0.27	8.3	0.19	0.662333	9	8	1	blue	different	2.5	2.5	3	1	2.25
		FuPr	13.1	0.27	8.2	0.19	0.659667	9	7	2	blue	different	2.5	2	3	1	2.125
		FuVe	13.1	0.27	8.3	0.19	0.653333	8	8	0	blue	different	2.5	3	3	1	2.375
		NeHa	10.6	0.27	7.6	0.19	0.472667	8	7	1	blue	different	3	2.5	3	1	2.375
		NeHe	10.6	0.27	7.6	0.19	0.472667	8	7	1	blue	different	3	2.5	3	1	2.375
		PsVe	9.4	0.27	3.5	0.19	0.624333	3	3	0	blue	different	2.5	3	3	1	2.375
	dipse1 : tgo886	GlSt	10.8	0.27	11.7	0.8	2.148	5	7	2	yellow	different	1	2	1	1	1.25	1.25
	dipse1 : thv476	CoNy	6.2	0.27	11.4	0.23	0.316	6	9	3	yellow	similar	3	1.5	1	2	1.875	1.9
		CoSa	6.2	0.27	11.2	0.23	0.300667	5	8	3	yellow	similar	3	1.5	1	2	1.875
		CoSi	6.2	0.27	11.1	0.23	0.293	6	9	3	yellow	similar	3	1.5	1	2	1.875
		CoTo	6.7	0.27	10.9	0.23	0.232667	4	7	3	yellow	similar	3	1.5	1	2	1.875
		CoVi	15.5	0.27	13.7	0.23	0.344667	7	9	2	yellow	similar	3	2	1	2	2
	dipse1 : thv560	none											0	0	0	0	0	0
	exool1 : hypco275	none											0	0	0	0	0	0
	exool1 : tgo886	CaSe	2.5	0.94	15.6	0.8	3.37667	6	9	3	green	different	1	1.5	2	1	1.375	1.35714
		ClBa	2.5	0.94	15.4	0.8	3.32333	6	10	4	green	different	1	1	2	1	1.25
		ExDe	2.9	0.94	14.3	0.8	2.90467	4	8	4	green	different	1	1	2	1	1.25
		FoMo	2.9	0.94	15.3	0.8	3.17133	7	10	3	green	different	1	1.5	2	1	1.375
		MeBi	10.9	0.94	5.3	0.8	2.002	7	9	2	yellow	somewhat similar	1	2	1	1.5	1.375
		MeVa	10.9	0.94	5.3	0.8	2.002	7	9	2	yellow	somewhat similar	1	2	1	1.5	1.375
		PhSc	10.4	0.94	5.4	0.8	1.81867	6	8	2	yellow	somewhat similar	1.5	2	1	1.5	1.5
	exool1 : thv476	ExAq	3.3	0.94	11.2	0.23	0.175333	4	5	1	yellow	different	3	2.5	1	1	1.875	1.53125
		MeBi	10.9	0.94	8.3	0.23	2.779	7	6	1	yellow	different	1	2.5	1	1	1.375
		MeVa	10.9	0.94	8.2	0.23	2.78667	7	6	1	yellow	different	1	2.5	1	1	1.375
		PhSc	10.4	0.94	9.2	0.23	2.55333	6	6	0	yellow	different	1	3	1	1	1.5
	exool1 : thv560	ExAq	3.3	0.94	12.3	0.09	0.665	4	10	6	yellow	different	2.5	1	1	1	1.375	1.375
		ExSp	1.1	0.94	12.2	0.09	0.0213333	1	10	9	yellow	different	3	1	1	1	1.5
		MeBi	10.9	0.94	5.7	0.09	3.24433	7	6	1	yellow	different	1	2.5	1	1	1.375
		MeVa	10.9	0.94	5.7	0.09	3.24433	7	6	1	yellow	different	1	2.5	1	1	1.375
		PhSc	10.4	0.94	5.6	0.09	3.09067	6	8	2	yellow	different	1	2	1	1	1.25
	hypco275 : tgo886	none											0	0	0	0	0	0
	hypco275 : thv476	CoNy	6.5	0.19	11.3	0.23	0.454667	4	9	5	yellow	somewhat similar	3	1	1	1.5	1.625	1.625
		CoSi	6.6	0.19	11.1	0.23	0.433	4	9	5	yellow	somewhat similar	3	1	1	1.5	1.625
	hypco275 : thv560	none											0	0	0	0	0	0
	tgo886 : thv476	BoCi	0.9	0.8	0.2	0.23	0.224667	1	3	2	green	very similar	3	2	2	2.5	2.375	2.2625
		BoEl	0.6	0.8	0.1	0.23	0.152333	3	3	0	green	very similar	3	3	2	2.5	2.625
		BoHy	0.7	0.8	0	0.23	0.186667	5	2	3	green	very similar	3	1.5	2	2.5	2.25
		BoPa	0.7	0.8	0.1	0.23	0.179	2	3	1	green	very similar	3	2.5	2	2.5	2.5
		BoTu	0.8	0.8	0	0.23	0.213333	6	3	3	green	very similar	3	1.5	2	2.5	2.25
		CaPo	11.6	0.8	12.4	0.23	2.14267	7	8	1	yellow	very similar	1	2.5	1	2.5	1.75
		CaSp	5.4	0.8	9	0.23	0.75	7	6	1	green	very similar	2.5	2.5	2	2.5	2.375
		MeBi	5.3	0.8	8.3	0.23	0.777	9	6	3	green	very similar	2.5	1.5	2	2.5	2.125
		MeVa	5.3	0.8	8.2	0.23	0.784667	9	6	3	green	very similar	2.5	1.5	2	2.5	2.125
		PhSc	5.4	0.8	7	0.23	0.903333	8	6	2	green	very similar	2.5	2	2	2.5	2.25
	tgo886 : thv560	AmRe	5.4	0.8	5.8	0.09	1.266	6	8	2	green	different	2	2	2	1	1.75	1.75
		BoCi	0.9	0.8	0	0.09	0.24	1	3	2	green	similar	3	2	2	2	2.25
		BoTu	0.8	0.8	0.2	0.09	0.207333	6	1	5	green	similar	3	1	2	2	2
		CaSp	5.4	0.8	5	0.09	1.29	7	4	3	green	different	2	1.5	2	1	1.625
		MeBi	5.3	0.8	5.7	0.09	1.24233	9	6	3	green	different	2	1.5	2	1	1.625
		MeVa	5.3	0.8	5.7	0.09	1.24233	9	6	3	green	different	2	1.5	2	1	1.625
		PaVa	16.8	0.8	12.3	0.09	4.312	8	11	3	yellow	different	1	1.5	1	1	1.125
		PhSc	5.4	0.8	5.6	0.09	1.44	8	8	0	green	different	2	3	2	1	2
	thv476 : thv560	BoCi	0.2	0.23	0	0.09	0.0153333	6	3	3	green	similar	3	1.5	2	2	2.125	2.03571
		BoPo	0.4	0.23	0.1	0.09	0.0276667	3	2	1	green	similar	3	2.5	2	2	2.375
		CaSp	9	0.23	5	0.09	0.54	6	4	2	green	different	2.5	2	2	1	1.875
		ExAq	11.2	0.23	10.3	0.09	0.549667	5	10	5	yellow	different	2.5	1	1	1	1.375
		MeBi	8.3	0.23	5.7	0.09	0.465333	6	6	0	green	different	3	3	2	1	2.25
		MeVa	8.2	0.23	5.7	0.09	0.457667	6	6	0	green	different	3	3	2	1	2.25
		PhSc	7	0.23	5.6	0.09	0.368667	6	8	2	green	different	3	2	2	1	2
10	exoxe : ppr05	PhSc	1.41		5.58		4.17	8	8	0	yellow	different	1	3	1	1	1.5	1.5	0.833333
	exoxe : tgo22	none											0	0	0	0	0	0
	ppr05 : tgo22	BoPo, BoCi, BoTu, BoGa, BoHy	5.15		0.03		5.12	8	1	7	yellow	different	1	1	1	1	1	1
11	cdm : colsi	GlSt	9.7	0.87	8	0.21	2.253	2	9	7	yellow	different	1	1	1	1	1	1	0.961607
	cdm : dalec	none											0	0	0	0	0	0
	cdm : glost	PaVa	9.3	0.87	20.1	0.33	0.486	3	5	2	yellow	somewhat similar	3	2	1	1.5	1.875	1.875
	cdm : hypco	none											0	0	0	0	0	0
	cdm : xp_013	none											0	0	0	0	0	0
	cdm : xp_018	none											0	0	0	0	0	0
	colsi : dalec	FuOx	7.2	0.21	10.4	2.01	6.464	11	10	1	yellow	different	1	2.5	1	1	1.375	1.41667
		FuVe	7.2	0.21	10.3	2.01	6.397	11	10	1	yellow	different	1	2.5	1	1	1.375
		HySp	4	0.21	1.9	2.01	0.993	8	5	3	yellow	different	2.5	1.5	1	1	1.5
	colsi : glost	CoCa	6.1	0.21	8.1	0.33	0.464	9	3	6	yellow	different	3	1	1	1	1.5	1.5625
		CoHe	6.6	0.21	9.5	0.33	0.583	7	5	2	yellow	different	2.5	2	1	1	1.625
		CoVi	6.4	0.21	9.4	0.33	0.586	7	5	2	yellow	different	2.5	2	1	1	1.625
		PeMa	6.1	0.21	8.4	0.33	0.497	7	2	5	yellow	different	3	1	1	1	1.5
	colsi : hypco	CoCa	6.1	0.21	13.9	0.35	1.19467	9	6	3	yellow	somewhat similar	2	1.5	1	1.5	1.5	1.625
		CoVi	6.4	0.21	14.5	0.35	1.24367	7	7	0	yellow	somewhat similar	2	3	1	1.5	1.875
		DaEs	4	0.21	7.2	0.35	0.56	7	2	5	yellow	somewhat similar	2.5	1	1	1.5	1.5
	colsi : xp_013	FuOx	7.2	0.21	7.9	0.1	0.240667	11	8	3	yellow	somewhat similar	3	1.5	1	1.5	1.75	1.875
		FuPr	7	0.21	8	0.1	0.223333	10	9	1	yellow	somewhat similar	3	2.5	1	1.5	2
		FuVe	7.2	0.21	8.2	0.1	0.230667	11	9	2	yellow	somewhat similar	3	2	1	1.5	1.875
	colsi : xp_018	FuGr	6.7	0.21	3.3	3.34	3.205	9	5	4	yellow	different	1	1	1	1	1	1.33333
		FuPr	7	0.21	0.2	3.34	0.267333	10	2	8	yellow	different	3	1	1	1	1.5
		FuVe	7.2	0.21	0.2	3.34	0.281333	11	1	10	yellow	different	3	1	1	1	1.5
	dalec : glost	MeBi	10.5	2.01	17.9	0.39	4.708	9	7	2	yellow	different	1	2	1	1	1.25	1.4375
		MeVa	5.6	2.01	17.9	0.39	1.425	6	7	1	yellow	different	2	2.5	1	1	1.625
	dalec : hypco	HyEc	1.9	2.01	0.6	0.35	1.203	5	1	4	yellow	different	2	1	1	1	1.25	1.375
		MeVa	5.6	2.01	13.5	0.35	2.177	6	6	0	yellow	different	1	3	1	1	1.5
	dalec : xp_013	FuOx	10.5	2.01	8	0.1	6.76833	10	8	2	yellow	different	1	2	1	1	1.25	1.25
		FuVe	10.4	2.01	8.3	0.1	6.69133	10	9	1	yellow	different	1	2.5	1	1	1.375
		NeHa	6.3	2.01	8.9	0.1	3.92433	10	8	2	yellow	different	1	2	1	1	1.25
		NeHe	6.3	2.01	8.9	0.1	3.92433	10	8	2	yellow	different	1	2	1	1	1.25
		TrAs	6.4	2.01	1.9	0.1	4.22467	9	4	5	yellow	different	1	1	1	1	1
		TrAt	2.6	2.01	2.1	0.1	1.672	5	6	1	yellow	different	1.5	2.5	1	1	1.5
		TrHa	2.7	2.01	0.8	0.1	1.78233	5	1	4	yellow	different	1.5	1	1	1	1.125
	dalec : xp_018	FuPs	6.9	2.01	4	3.34	0.169667	7	5	2	green	different	3	2	2	1	2	1.4375
		FuVe	10.3	2.01	0.3	3.34	6.567	6	1	5	green	different	1	1	2	1	1.25
		NeHa	6.3	2.01	7.7	3.34	4.35167	10	6	4	green	different	1	1	2	1	1.25
		NeHe	6.3	2.01	7.7	3.34	4.35167	10	6	4	green	different	1	1	2	1	1.25
		TrAt	2.6	2.01	12.7	3.34	12.3973	5	7	2	green	different	1	2	2	1	1.5
		TrVi	10.7	2.01	12.2	3.34	6.41367	4	7	3	green	different	1	1.5	2	1	1.375
	glost : hypco	AlGa	8.9	0.33	14	0.35	0.654333	5	8	3	green	similar	2.5	1.5	2	2	2	2.15625
		AlSp	8.9	0.33	14	0.35	0.654333	6	9	3	green	similar	2.5	1.5	2	2	2
		CaSp	17.4	0.33	12.7	0.35	0.432333	5	5	0	green	similar	3	3	2	2	2.5
		CoCa	8.1	0.33	13.9	0.35	0.730667	3	6	3	green	similar	2.5	1.5	2	2	2
		CoVi	9.4	0.33	14.5	0.35	0.657667	5	7	2	green	similar	2.5	2	2	2	2.125
		MeVa	17.9	0.39	13.5	0.35	0.752	7	6	1	green	similar	2.5	2.5	2	2	2.25
		PhSc	18.3	0.33	12.3	0.35	0.578	6	4	2	green	similar	2.5	2	2	2	2.125
		VeGa	17.2	0.39	13.7	0.35	0.637667	4	5	1	green	similar	2.5	2.5	2	2	2.25
	glost : xp_013	none											0	0	0	0	0	0
	glost : xp_018	none											0	0	0	0	0	0
	hypco : xp_013	none											0	0	0	0	0	0
	hypco : xp_018	none											0	0	0	0	0	0
	xp_013 : xp_018	FuPr	8	0.1	0.2	3.34	0.044	9	2	7	blue	different	3	1	3	1	2	1.85
		FuVe	8.3	0.1	0.3	3.34	0.0573333	9	1	8	blue	different	3	1	3	1	2
		MeBr	7.9	0.1	9.8	3.34	10.6473	10	10	0	blue	different	1	3	3	1	2
		MeGu	7.9	0.1	9.6	3.34	10.4247	11	9	2	blue	different	1	2	3	1	1.75
		MeMa	7.6	0.1	9.8	3.34	10.6573	11	10	1	blue	different	1	2.5	3	1	1.875
		MeRo	7.7	0.1	9.6	3.34	10.4313	10	8	2	blue	different	1	2	3	1	1.75
		NeHa	8.9	0.1	7.7	3.34	8.276	8	6	2	blue	different	1	2	3	1	1.75
		NeHe	8.9	0.1	7.7	3.34	8.276	8	6	2	blue	different	1	2	3	1	1.75
		TrAt	2.1	0.1	12.7	3.34	14.0693	4	7	3	blue	different	1	1.5	3	1	1.625
		ToPa	9.5	0.1	10.6	3.34	11.4847	7	7	0	blue	different	1	3	3	1	2
12	colny1_101 : colny1_102	CoSa	0.4	0.22	0.4	0.44	0.0293333	3	2	1	blue	similar	3	2.5	3	2	2.625	2.4375	1.00018
		CoSi	0.5	0.22	0.1	0.44	0.022	1	1	0	blue	similar	3	3	3	2	2.75
		CoTo	1.2	0.22	1.9	0.44	0.190667	3	3	0	green	similar	3	3	2	2	2.5
		NeHa	6.2	0.22	11	0.44	1.15867	8	9	1	yellow	similar	2	2.5	1	2	1.875
	colny1_101 : maggr1	CoCa	6.6	0.22	10.4	2.08	6.72667	6	7	1	yellow	different	1	2.5	1	1	1.375	1.375
	colny1_101 : neute	CoOr	1.3	0.22	9	0.31	0.834667	3	7	4	green	similar	2.5	1	2	2	1.875	2.21429
		CoSa	0.4	0.22	9.3	0.31	0.931667	3	7	4	green	similar	2.5	1	2	2	1.875
		FuFu	7	0.22	10.1	0.31	0.530333	9	8	1	green	similar	2.5	2.5	2	2	2.25
		FuGr	8.9	0.22	10.5	0.31	0.432333	10	7	3	green	similar	3	1.5	2	2	2.125
		FuOx	8	0.22	10.6	0.31	0.508667	10	10	0	green	similar	2.5	3	2	2	2.375
		FuPr	8.1	0.22	10.5	0.31	0.491	9	9	0	green	similar	3	3	2	2	2.5
		FuVe	8.2	0.22	10.6	0.31	0.494	10	10	0	green	similar	3	3	2	2	2.5
	colny1_101 : paevar	none											0	0	0	0	0	0
	colny1_102 : maggr1	BoDo	11.7	0.45	9.6	2.08	4.901	8	5	3	yellow	different	1	1.5	1	1	1.125	1.125
	colny1_102 : neute	CoSa	11	0.45	9.3	0.31	0.689	2	7	5	yellow	different	2.5	1	1	1	1.375	1.85
		DaEs	4	0.45	10.3	0.31	0.464333	6	6	0	yellow	different	3	3	1	1	2
		HyEc	3.7	0.45	9.3	0.31	0.406	7	7	0	yellow	different	3	3	1	1	2
		HySp	3.7	0.45	9.3	0.31	0.406	7	7	0	yellow	different	3	3	1	1	2
		PsVe	3.7	0.45	9.9	0.31	0.468	4	5	1	yellow	different	3	2.5	1	1	1.875
	colny1_102 : paevar	none											0	0	0	0	0	0
	maggr1 : neute	none											0	0	0	0	0	0
	maggr1 : paevar	PaVa	9	2.09	1.3	0.13	6.21367	5	1	4	yellow	different	1	1	1	1	1	1
	neute : paevar	none											0	0	0	0	0	0
13	color : melva	CaSp	11.3	2.79	15.6	1.88	0.733	10	7	3	yellow	different	2.5	1.5	1	1	1.5	1.375	0.38125
		CoTo	10.3	2.79	14.9	1.88	0.241667	5	7	2	yellow	different	3	2	1	1	1.75
		HyEc	11.5	2.79	13.7	1.88	2.10967	11	8	3	yellow	different	1	1.5	1	1	1.125
		HySp	11.5	2.79	13.7	1.88	2.10967	11	8	3	yellow	different	1	1.5	1	1	1.125
	color : rdk	none											0	0	0	0	0	0
	color : xp_002	none											0	0	0	0	0	0
	color : xp_014	none											0	0	0	0	0	0
	melva : rdk	none											0	0	0	0	0	0
	melva : xp_002	none											0	0	0	0	0	0
	melva : xp_014	none											0	0	0	0	0	0
	rdk : xp_002	AsCo	0.5	0.1	3.8	0.07	0.072	1	5	4	green	similar	3	1	2	2	2	2.4375
		AsFi	4.6	0.1	4.3	0.07	0.053	6	5	1	blue	similar	3	2.5	3	2	2.625
		AsFu	5.8	0.1	3.4	0.07	0.114	5	3	2	green	similar	3	2	2	2	2.25
		AsHo	4.9	0.1	4.7	0.07	0.0536667	5	4	1	blue	similar	3	2.5	3	2	2.625
		AsIb	2.5	0.1	3.4	0.07	0.004	2	2	0	green	similar	3	3	2	2	2.5
		AsJo	4.8	0.1	4.5	0.07	0.055	6	5	1	blue	similar	3	2.5	3	2	2.625
		AsTe	5.3	0.1	3.5	0.07	0.095	4	3	1	green	very similar	3	2.5	2	2.5	2.5
		PaVa	11	0.1	7.9	0.07	0.182333	7	5	2	green	very similar	3	2	2	2.5	2.375
	rdk : xp_014	none											0	0	0	0	0	0
	xp_002 : xp_014	none											0	0	0	0	0	0
14	exool : gaegr	none											0	0	0	0	0	0	0.381944
	exool : melbi2_5	none											0	0	0	0	0	0
	exool : melbi2_6	AsCo	10.6	1	16.1	0.39	1.44033	7	7	0	blue	very similar	2	3	3	2.5	2.625	2.5
		AsFu	10.5	1	15.3	0.39	1.511	7	5	2	blue	very similar	1.5	2	3	2.5	2.25
		AsIb	10.2	1	15.8	0.39	1.346	8	6	2	blue	very similar	2	2	3	2.5	2.375
		AsNi	10.5	1	16	0.39	1.42	8	8	0	blue	very similar	2	3	3	2.5	2.625
		AsPh	10.5	1	16	0.39	1.42	8	8	0	blue	very similar	2	3	3	2.5	2.625
	exool : rii2	none											0	0	0	0	0	0
	exool : zymps	none											0	0	0	0	0	0
	gaegr : melbi2_5	none											0	0	0	0	0	0
	gaegr : melbi2_6	none											0	0	0	0	0	0
	gaegr : rii2	none											0	0	0	0	0	0
	gaegr : zymps	none											0	0	0	0	0	0
	melbi2_5 : melbi2_6	AmRe	3.8	0.51	14	0.39	1.174	5	3	2	yellow	different	2	2	1	1	1.5	1.58333
		OiMa	4.2	0.51	14.1	0.39	1.119	5	4	1	yellow	different	2	2.5	1	1	1.625
		PhSc	2.4	0.51	5.9	0.39	0.359	4	1	3	yellow	different	3	1.5	1	1	1.625
	melbi2_5 : rii2	none											0	0	0	0	0	0
	melbi2_5 : zymps	none											0	0	0	0	0	0
	melbi2_6 : rii2	AlAl	14.1	0.39	0	1.25	1.833	7	2	5	blue	different	1.5	1	3	1	1.625	1.64583
		AlAr	14	0.39	0.2	1.25	1.73667	8	3	5	blue	different	1.5	1	3	1	1.625
		AlGa	13.8	0.39	0.2	1.25	1.71067	6	3	3	blue	different	1.5	1.5	3	1	1.75
		AlTe	14	0.39	0	1.25	1.82	9	2	7	blue	different	1.5	1	3	1	1.625
		CoHe	13.8	0.39	10.2	1.25	2.456	6	3	3	blue	different	1	1.5	3	1	1.625
		CoVi	13.9	0.39	10.4	1.25	2.52633	6	3	3	blue	different	1	1.5	3	1	1.625
	melbi2_6 : zymps	none											0	0	0	0	0	0
	rii2 : zymps	none											0	0	0	0	0	0
15	neucr2 : oaa50	MeAl	0.27		0.66		0.39	7	3	4	yellow	different	3	1	1	1	1.5	1.53125	0.510417
		MeBr	0.27		0.66		0.39	6	5	1	yellow	different	3	2.5	1	1	1.875
		TrLo	0.3		4.17		3.87	8	9	1	yellow	different	1	2.5	1	1	1.375
		TrAr	0.29		3.75		3.46	7	6	1	yellow	different	1	2.5	1	1	1.375
	neucr2 : xp01	none											0	0	0	0	0	0
	oaa50 : xp01	none											0	0	0	0	0	0
16	colsa1 : melva1	none											0	0	0	0	0	0	0.839286
	colsa1 : xp0113	CoTo	1.66		8.69		7.03	2	7	5	green	different	1	1	2	1	1.25	1.25
		CoOr	1.02		8.86		7.84	2	8	6	green	different	1	1	2	1	1.25
		CoSi	0.4		8.9		8.5	2	10	8	green	different	1	1	2	1	1.25
		CoNy	0.21		8.9		8.69	2	10	8	green	different	1	1	2	1	1.25
	melva1 : xp0113	FuFu	4.66		1.9		2.76	5	4	1	yellow	different	1	2.5	1	1	1.375	1.26786
		FuPs	4.84		0		4.84	7	1	6	yellow	different	1	1	1	1	1
		FuVe	4.63		1.9		2.73	8	4	4	yellow	different	1	1	1	1	1
		FuPr	4.63		1.85		2.78	8	3	5	yellow	different	1	1	1	1	1
		NeHe	5.04		5.28		0.24	8	5	3	yellow	somewhat similar	3	1.5	1	1.5	1.75
		NeHa	5.04		5.28		0.24	8	5	3	yellow	somewhat similar	3	1.5	1	1.5	1.75
		MeMa	4.17		10.39		6.22	9	5	4	yellow	different	1	1	1	1	1
17	cadsp1 : capse1	AsFl	1.5		3.88		2.38	7	6	1	yellow	different	1	2.5	1	1	1.375	1.59375	0.895833
		ExDe	1.57		1.49		0.08	4	5	1	yellow	different	3	2.5	1	1	1.875
		ExXe	1.57		1.89		0.32	4	6	2	yellow	different	3	2	1	1	1.75
		PaVa	1.21		4.01		2.8	4	5	1	yellow	different	1	2.5	1	1	1.375
	cadsp1 : oidma1	ExDe	1.57		13.92		12.35	4	9	5	yellow	different	1	1	1	1	1	1.28125
		ExXe	1.57		14.13		12.56	4	10	6	yellow	different	1	1	1	1	1
		GlSt	0.87		13.49		12.62	4	9	5	yellow	different	1	1	1	1	1
		PhSc	0.71		4.12		3.41	1	1	0	blue	somewhat similar	1	3	3	1.5	2.125
	cadsp1 : tgo074	none											0	0	0	0	0	0
	capse1 : oidma1	ClBa	0.93		13.85		12.92	3	11	8	yellow	different	1	1	1	1	1	1
		ClIm	1.03		13.92		12.89	4	12	8	yellow	different	1	1	1	1	1
		ExDe	1.49		13.92		12.43	5	9	4	yellow	different	1	1	1	1	1
		ExXe	1.89		14.13		12.24	6	10	4	yellow	different	1	1	1	1	1
		FoMo	1.21		13.92		12.71	4	12	8	yellow	different	1	1	1	1	1
	capse1 : tgo074	none											0	0	0	0	0	0
	oidma1 : tgo074	CaSP	3.9		0.55		3.35	2	2	0	yellow	different	1	3	1	1	1.5	1.5
		PsDe	4.56		1.07		3.49	3	3	0	yellow	different	1	3	1	1	1.5
18	conlig : eit7	none											0	0	0	0	0	0	0.93637
	conlig : eit8	none											0	0	0	0	0	0
	conlig : melva	CoHe	11.6	0.39	12.2	0.68	1.25733	6	11	5	yellow	different	2	1	1	1	1.25	1.34375
		CoVi	11.5	0.39	12.2	0.68	1.27033	6	11	5	yellow	different	2	1	1	1	1.25
		GlSt	10.1	0.39	11.7	0.68	1.339	5	9	4	yellow	different	2	1	1	1	1.25
		MeVa	11	0.39	6.1	0.68	0.0473333	4	1	3	yellow	different	3	1.5	1	1	1.625
	conlig : neucr	none											0	0	0	0	0	0
	conlig : xp_001	none											0	0	0	0	0	0
	conlig : xp_018	CaSp	10	0.39	8.6	0.4	0.153333	4	4	0	yellow	somewhat similar	3	3	1	1.5	2.125	2.125
	eit7 : eit8	AsFi	3.8	1.18	5.1	0.63	0.423667	2	6	4	yellow	somewhat similar	3	1	1	1.5	1.625	2.125
		AsFl	0	1.18	0	0.63	0	1	1	0	blue	somewhat similar	3	3	3	1.5	2.625
	eit7 : melva	none											0	0	0	0	0	0
	eit7 : neucr	CoNy	7	1.18	9.9	0.22	2.02733	7	8	1	green	similar	1	2.5	2	2	1.875	1.78409
		CoOr	6.7	1.18	10.1	0.22	1.89467	5	9	4	green	similar	1.5	1	2	2	1.625
		CoSa	7	1.18	10.2	0.22	2.00533	6	9	3	green	similar	1	1.5	2	2	1.625
		CoSi	7.5	1.18	9.8	0.22	2.23133	7	7	0	green	similar	1	3	2	2	2
		FuFu	7.3	1.18	9.2	0.22	2.19667	10	7	3	green	similar	1	1.5	2	2	1.625
		FuGr	7.4	1.18	9.5	0.22	2.214	9	8	1	green	similar	1	2.5	2	2	1.875
		FuOx	8.5	1.18	9.2	0.22	2.66867	6	7	1	green	similar	1	2.5	2	2	1.875
		FuPr	7.3	1.18	9.2	0.22	2.19667	10	7	3	green	similar	1	1.5	2	2	1.625
		FuVe	7.2	1.18	9.2	0.22	2.15733	9	5	4	green	similar	1	1	2	2	1.5
		NeHa	6.6	1.18	10	0.22	1.86267	8	9	1	green	similar	1.5	2.5	2	2	2
		NeHe	6.6	1.18	10	0.22	1.86267	8	9	1	green	similar	1.5	2.5	2	2	2
	eit7 : xp_001	AsFi	3.8	1.18	10.7	0.11	1.10233	2	5	3	green	somewhat similar	2	1.5	2	1.5	1.75	1.875
		AsOr	3.6	1.18	6.8	0.11	1.16667	3	2	1	green	somewhat similar	2	2.5	2	1.5	2
	eit7 : xp_018	FuFu	7.3	1.18	11.1	0.4	1.39133	10	10	0	green	similar	2	3	2	2	2.25	1.85417
		FuOx	8.5	1.18	0.4	0.4	3.29	6	3	3	green	different	1	1.5	2	1	1.375
		FuPr	7.3	1.18	11.1	0.4	1.39133	10	10	0	green	similar	2	3	2	2	2.25
		FuVe	7.2	1.18	0	0.4	2.832	9	1	8	green	different	1	1	2	1	1.25
		NeHa	6.6	1.18	10.6	0.4	1.18267	8	10	2	green	similar	2	2	2	2	2
		NeHe	6.6	1.18	10.6	0.4	1.18267	8	10	2	green	similar	2	2	2	2	2
	eit8 : melva	AsPh	4.3	0.63	11.4	0.68	1.681	7	7	0	green	different	1.5	3	2	1	1.875	1.875
		PeDi	9.4	0.63	12.2	0.68	0.791333	9	7	2	green	different	2.5	2	2	1	1.875
	eit8 : neucr	none											0	0	0	0	0	0
	eit8: xp_001	AsFi	5.1	0.63	10.5	0.11	0.686	6	5	1	green	very similar	2.5	2.5	2	2.5	2.375	2.14844
		AsFu	4.8	0.63	8.5	0.11	0.696333	5	3	2	green	very similar	2.5	2	2	2.5	2.25
		AsHo	4.9	0.63	8.4	0.11	0.721	5	4	1	green	very similar	2.5	2.5	2	2.5	2.375
		AsIb	4.1	0.63	9.2	0.11	0.523667	5	3	2	green	very similar	2.5	2	2	2.5	2.25
		AsJo	5	0.63	10.3	0.11	0.672333	6	5	1	green	very similar	2.5	2.5	2	2.5	2.375
		AsNi	4.3	0.63	9.1	0.11	0.569333	7	4	3	green	very similar	2.5	1.5	2	2.5	2.125
		AsPh	4.3	0.63	9.2	0.11	0.565667	7	4	3	green	very similar	2.5	1.5	2	2.5	2.125
		PaVa	6.3	0.63	10.5	0.11	0.938	4	4	0	green	very similar	2.5	3	2	2.5	2.5
		PeCa	9.1	0.63	10.4	0.11	1.52967	9	8	1	green	very similar	1.5	2.5	2	2.5	2.125
		PeCh	9.1	0.63	10.3	0.11	1.53333	10	7	3	green	very similar	1.5	1.5	2	2.5	1.875
		PeDi	9.4	0.63	11.5	0.11	1.55233	9	8	1	green	very similar	1.5	2.5	2	2.5	2.125
		PeEx	9	0.63	10.5	0.11	1.505	9	8	1	green	very similar	1.5	2.5	2	2.5	2.125
		PeNa	9.2	0.63	10.4	0.11	1.55067	10	7	3	green	very similar	1.5	1.5	2	2.5	1.875
		PeOx	10	0.63	10.7	0.11	1.70767	6	4	2	green	very similar	1.5	2	2	2.5	2
		PeRo	9.3	0.63	10.9	0.11	1.55333	7	8	1	green	very similar	1.5	2.5	2	2.5	2.125
		PeVu	9.3	0.63	10	0.11	1.58633	9	5	4	green	very similar	1.5	1	2	2.5	1.75
	eit8 : xp_018	none											0	0	0	0	0	0
	melva : neucr	CoAp	10.7	0.68	7.1	0.22	1.90467	7	2	5	yellow	different	1.5	1	1	1	1.125	1.325
		DiAm	10.4	0.68	8.5	0.22	1.734	3	5	2	yellow	different	1.5	2	1	1	1.375
		NeTe	10.3	0.68	0.1	0.22	2.32733	3	1	2	yellow	different	1	2	1	1	1.25
		PhaAl	10.1	0.68	5.8	0.22	1.864	7	5	2	yellow	different	1.5	2	1	1	1.375
		VaDa	10	0.68	10.1	0.22	1.526	7	6	1	yellow	different	1.5	2.5	1	1	1.5
	melva : xp_001	AsPh	11.4	0.68	6.2	0.11	2.35667	7	4	3	yellow	different	1	1.5	1	1	1.125	1.25
		PeDi	12.2	0.68	11.5	0.11	2.34367	7	8	1	yellow	different	1	2.5	1	1	1.375
	melva : xp_018	none											0	0	0	0	0	0
	neucr : xp_001	none											0	0	0	0	0	0
	neucr : xp_018	FuFu	9.2	0.22	11.1	0.4	0.805333	7	10	3	green	similar	2.5	1.5	2	2	2	1.95833
		FuOx	9.2	0.22	0.4	0.4	0.621333	7	3	4	green	different	2.5	1	2	1	1.625
		FuPr	9.2	0.22	11.1	0.4	0.805333	7	10	3	green	similar	2.5	1.5	2	2	2
		FuVe	9.2	0.22	0	0.4	0.674667	5	1	4	green	different	2.5	1	2	1	1.625
		NeHa	10	0.22	10.6	0.4	0.68	9	10	1	green	similar	2.5	2.5	2	2	2.25
		NeHe	10	0.22	10.6	0.4	0.68	9	10	1	green	similar	2.5	2.5	2	2	2.25
	xp_001 : xp_018	none											0	0	0	0	0	0
19	colny : kid	none											0	0	0	0	0	0	0.86877
	colny : pseve	AmRe	13.9	0.31	15.4	0.36	0.411667	6	4	2	green	somewhat similar	3	2	2	1.5	2.125	2.125
		OiMa	15.2	0.31	15	0.36	0.229333	6	4	2	green	somewhat similar	3	2	2	1.5	2.125
	colny : rii	none											0	0	0	0	0	0
	colny : xp_001	none											0	0	0	0	0	0
	colny : xp_011	none											0	0	0	0	0	0
	kid : pseve	MeGu	1.3	0.09	15.7	0.36	1.845	3	7	4	yellow	different	1.5	1	1	1	1.125	1.125
	kid : rii	AsOr	19.1	0.18	10.8	0.98	2.382	12	13	1	yellow	different	1	2.5	1	1	1.375	1.1875
		XyHe	17.3	0.18	10.4	0.98	2.35933	11	7	4	yellow	different	1	1	1	1	1
	kid : xp_001	AsFl	20.7	0.18	4	1.25	0.424667	11	5	6	yellow	different	3	1	1	1	1.5	1.21429
		PeCa	17.8	0.18	7.5	1.25	2.057	14	12	2	yellow	different	1	2	1	1	1.25
		PeCh	18.4	0.18	6.3	1.25	1.521	14	8	6	yellow	different	1.5	1	1	1	1.125
		PeEx	17.9	0.18	7.5	1.25	2.051	14	10	4	yellow	different	1	1	1	1	1
		PeNa	18.1	0.18	6.2	1.25	1.49733	14	8	6	yellow	different	2	1	1	1	1.25
		PeOx	22	0.18	11.4	1.25	3.43	14	4	10	yellow	different	1	1	1	1	1
		PeVu	17	0.18	8	1.25	2.31333	12	9	3	yellow	similar	1	1.5	1	2	1.375
	kid : xp_011	NeHe	15.9	0.18	2.7	0.85	0.189	8	3	5	yellow	similar	3	1	1	2	1.75	1.425
		PeCa	17.8	0.18	10.6	0.85	1.93533	14	8	6	yellow	similar	1.5	1	1	2	1.375
		PeCh	18.4	0.18	10.8	0.85	1.956	14	8	6	yellow	similar	1.5	1	1	2	1.375
		PeEx	17.9	0.18	10.7	0.85	1.95767	14	9	5	yellow	similar	1.5	1	1	2	1.375
		PeNa	18.1	0.18	10.9	0.85	2.00233	14	8	6	yellow	similar	1	1	1	2	1.25
	pseve : rii	none											0	0	0	0	0	0
	pseve : xp_001	none											0	0	0	0	0	0
	pseve : xp_011	EuLa	5.9	0.37	11	0.85	2.389	1	7	6	yellow	different	1	1	1	1	1	1.425
		FuFu	14.9	0.37	2.8	0.85	1.04433	9	6	3	green	different	2	1.5	2	1	1.625
		FuOx	15	0.37	2.5	0.85	1.14167	8	4	4	green	different	2	1	2	1	1.5
		FuPr	15	0.37	2.9	0.85	1.02833	9	6	3	green	different	2	1.5	2	1	1.625
		FuPs	13.2	0.37	0.1	0.85	1.59967	7	1	6	green	different	1.5	1	2	1	1.375
	rii : xp_001	AsFi	10.2	0.98	2.5	1.25	2.29033	10	5	5	yellow	different	1	1	1	1	1	1.08333
		AsIb	10.3	0.98	1.2	1.25	2.86467	12	2	10	yellow	different	1	1	1	1	1
		AsTe	10.5	0.98	5.4	1.25	1.18	11	6	5	yellow	different	2	1	1	1	1.25
	rii : xp_011	AsIb	10.3	0.98	10.9	0.85	0.276333	12	7	5	yellow	somewhat similar	3	1	1	1.5	1.625	1.625
		AsTe	10.5	0.98	10.5	0.85	0.455	11	7	4	yellow	somewhat similar	3	1	1	1.5	1.625
		BoDo	8.4	0.98	11.2	0.85	0.429333	7	6	1	yellow	somewhat similar	3	2.5	1	1.5	2
		CoCa	2.3	0.98	11.8	0.85	2.592	3	7	4	yellow	somewhat similar	1	1	1	1.5	1.125
		PeMa	4.1	0.98	10.1	0.85	1.52233	4	4	0	yellow	somewhat similar	1.5	3	1	1.5	1.75
	xp_001 : xp_011	AsIb	1.2	1.25	10.9	0.85	2.58833	2	7	5	yellow	somewhat similar	1	1	1	1.5	1.125	1.82143
		AsTe	5.4	1.25	10.5	0.85	0.725	6	7	1	yellow	somewhat similar	2.5	2.5	1	1.5	1.875
		PeCa	7.5	1.25	10.6	0.85	0.121667	12	8	4	yellow	somewhat similar	3	1	1	1.5	1.625
		PeCh	6.3	1.25	10.8	0.85	0.435	8	8	0	yellow	somewhat similar	3	3	1	1.5	2.125
		PeEx	7.5	1.25	10.7	0.85	0.0933333	10	9	1	yellow	somewhat similar	3	2.5	1	1.5	2
		PeNa	6.2	1.25	10.9	0.85	0.505	8	8	0	yellow	somewhat similar	2.5	3	1	1.5	2
		PeRo	7	1.26	11.4	0.85	0.29	8	9	1	yellow	somewhat similar	3	2.5	1	1.5	2
20	cochec : cocvi	AlAl	1.6	1.55	21.7	0.49	1.6306	4	6	2	green	somewhat similar	1.5	2	2	1.5	1.75	2.02778	0.676944
		AlAr	1.6	1.55	7.4	0.49	0.2292	3	4	1	blue	similar	3	2.5	3	2	2.625
		AlGa	1.6	1.55	7.4	0.49	0.2292	3	3	0	blue	similar	3	3	3	2	2.75
		AlSp	1.6	1.55	7.5	0.49	0.239	5	5	0	blue	similar	3	3	3	2	2.75
		AlTe	1.6	1.55	7.5	0.49	0.239	5	5	0	blue	similar	3	3	3	2	2.75
		CoCa	9	1.55	14.6	0.49	1.3592	6	4	2	yellow	somewhat similar	2	2	1	1.5	1.625
		CoHe	11.5	1.55	3.6	0.49	3.2122	5	1	4	yellow	somewhat similar	1	1	1	1.5	1.125
		GlSt	11.6	1.55	15.5	0.49	2.077	7	6	1	yellow	somewhat similar	1	2.5	1	1.5	1.5
		VeGa	16	1.55	16.4	0.49	3.3528	9	7	2	yellow	somewhat similar	1	2	1	1.5	1.375
	cochec : colsi	none											0	0	0	0	0	0
	cochec : crl19	AlAr	1.6	1.55	19.6	1.39	4.9528	3	11	8	yellow	different	1	1	1	1	1	1.04167
		AlGa	1.6	1.55	19.6	1.39	4.9528	3	10	7	yellow	different	1	1	1	1	1
		AlTe	1.6	1.55	19.6	1.39	4.9528	5	11	6	yellow	different	1	1	1	1	1
		CoHe	11.5	1.55	19.6	1.39	1.8838	5	10	5	yellow	different	1.5	1	1	1	1.125
		CoVi	11.5	1.55	19.6	1.39	1.8838	5	10	5	yellow	different	1.5	1	1	1	1.125
		PeMa	8.9	1.55	20.1	1.39	2.8288	3	8	5	yellow	different	1	1	1	1	1
	cochec : por37	none											0	0	0	0	0	0
	cocvi : colsi	none											0	0	0	0	0	0
	cocvi : crl19	AlAr	7.4	0.49	19.6	1.39	4.7236	4	11	7	yellow	different	1	1	1	1	1	1
		AlGa	7.4	0.49	19.6	1.39	4.7236	3	10	7	yellow	different	1	1	1	1	1
		AlTe	7.5	0.49	19.6	1.39	4.7138	5	11	6	yellow	different	1	1	1	1	1
		CoHe	3.6	0.49	19.6	1.39	5.096	1	10	9	yellow	different	1	1	1	1	1
	cocvi : por37	AcCh	19.5	0.49	13.2	0.1	1.647	7	3	4	yellow	different	1.5	1	1	1	1.125	1.125
	colsi : crl19	none											0	0	0	0	0	0
	colsi : por37	CoNy	0	0.21	18.6	0.1	0.372	1	7	6	yellow	different	3	1	1	1	1.5	1.575
		CoOr	2.2	0.21	18.3	0.1	0.2736	3	5	2	yellow	different	3	2	1	1	1.75
		CoSa	0.4	0.21	19	0.1	0.3632	2	6	4	yellow	different	3	1	1	1	1.5
		CoTo	3.7	0.21	18	0.1	0.2046	4	4	0	yellow	different	3	3	1	1	2
		MeAc	15.2	0.21	8.9	0.1	0.4604	10	3	7	yellow	different	3	1	1	1	1.5
		MeAl	15.3	0.21	10.4	0.1	0.4346	9	3	6	yellow	different	3	1	1	1	1.5
		MeBr	15.4	0.21	9.3	0.1	0.4608	12	4	8	yellow	different	3	1	1	1	1.5
		MeGu	15.4	0.21	9.2	0.1	0.4628	12	4	8	yellow	different	3	1	1	1	1.5
		MeRi	16.2	0.21	10.3	0.1	0.4744	8	3	5	yellow	different	3	1	1	1	1.5
		TrVi	15.8	0.21	13.7	0.1	0.3896	8	3	5	yellow	different	3	1	1	1	1.5
	crl19 : por37	none											0	0	0	0	0	0
21	hgy_1_10 : hgy_1_23	PaVa	0		0		0	2	1	1	yellow	somewhat similar	3	2.5	1	1.5	2	1.75	1.14583
		AsOr	0.33		1.79		1.46	2	5	3	yellow	somewhat similar	2	1.5	1	1.5	1.5
	hgy_1_10 : xp_0187	none											0	0	0	0	0	0
	hgy_1_23 : xp_0187	MeBr	1.83		0.46		1.37	6	9	3	yellow	somewhat similar	2	1.5	1	1.5	1.5	1.6875
		MeAn	1.81		0.46		1.35	8	8	0	yellow	somewhat similar	2	3	1	1.5	1.875
22	claim : colsi	none											0	0	0	0	0	0	1.06639
	claim : monha	none											0	0	0	0	0	0
	claim : xp_002	PaVa	15.2	0.92	28.4	0.05	2.5128	8	8	0	yellow	different	1	3	1	1	1.5	1.5
	claim : xp_003	ClBa	1.7	0.92	5.5	0.93	0.7102	3	7	4	green	similar	2.5	1	2	2	1.875	2.09722
		ClIm	0	0.92	5.7	0.93	1.0602	1	8	7	green	similar	2	1	2	2	1.75
		ExAq	8.1	0.92	5.4	0.93	0.486	7	4	3	green	similar	3	1.5	2	2	2.125
		ExDe	7.3	0.92	5.2	0.93	0.376	5	5	0	green	similar	3	3	2	2	2.5
		ExOl	8.9	0.92	6.3	0.93	0.4658	9	8	1	green	similar	3	2.5	2	2	2.375
		ExSp	8.8	0.92	6.4	0.93	0.4288	9	8	1	green	similar	3	2.5	2	2	2.375
		ExXe	7.7	0.92	5.9	0.93	0.3194	9	7	2	green	similar	3	2	2	2	2.25
		FoMo	1.4	0.92	5.9	0.93	0.8398	2	8	6	green	similar	2.5	1	2	2	1.875
		PaVa	15.2	0.92	18.1	0.93	0.5698	8	6	2	yellow	somewhat similar	2.5	2	1	1.5	1.75
	colsi : monha	AsFu	10.4	1.51	14.6	3.01	5.6484	8	4	4	yellow	somewhat similar	1	1	1	1.5	1.125	1.4375
		AsTe	11.8	1.51	14.4	3.01	5.1052	8	4	4	yellow	somewhat similar	1	1	1	1.5	1.125
		FuGr	11.5	1.51	17.5	3.01	7.062	8	8	0	yellow	somewhat similar	1	3	1	1.5	1.625
		FuOx	12.6	1.51	17.5	3.01	6.7298	8	8	0	yellow	somewhat similar	1	3	1	1.5	1.625
		FuPs	11.5	1.51	17.5	3.01	7.062	8	8	0	yellow	somewhat similar	1	3	1	1.5	1.625
		FuVe	12.9	1.51	17.5	3.01	6.6392	9	8	1	yellow	somewhat similar	1	2.5	1	1.5	1.5
	colsi : xp_002	AsFu	10.4	1.51	34.5	0.05	2.7958	8	11	3	yellow	different	1	1.5	1	1	1.125	1.04167
		AsTe	11.8	1.51	32.4	0.05	3.2396	8	12	4	yellow	different	1	1	1	1	1
		PeCa	11.7	1.51	3	0.05	3.5034	10	3	7	yellow	different	1	1	1	1	1
	colsi : xp_003	none											0	0	0	0	0	0
	monha : xp_002	AsCo	14.5	3.01	21.1	0.05	8.518	5	9	4	yellow	somewhat similar	1	1	1	1.5	1.125	1.15
		AsFu	14.6	3.01	34.5	0.05	8.4442	4	11	7	yellow	somewhat similar	1	1	1	1.5	1.125
		AsIb	14.5	3.01	25.3	0.05	8.476	4	9	5	yellow	somewhat similar	1	1	1	1.5	1.125
		AsTe	14.4	3.01	32.4	0.05	8.3448	4	12	8	yellow	somewhat similar	1	1	1	1.5	1.125
		AsPh	14.5	3.01	21.6	0.05	8.513	6	9	3	yellow	somewhat similar	1	1.5	1	1.5	1.25
	monha : xp:003	AsCo	14.5	3.01	4.9	0.93	7.8176	5	4	1	blue	somewhat similar	1	2.5	3	1.5	2	1.875
		AsIb	14.5	3.01	4.8	0.93	7.8362	4	3	1	blue	somewhat similar	1	2.5	3	1.5	2
		AsNi	14.5	3.01	4.9	0.93	7.8176	6	5	1	blue	somewhat similar	1	2.5	3	1.5	2
		AsPh	14.5	3.01	4.9	0.93	7.8176	6	5	1	blue	somewhat similar	1	2.5	3	1.5	2
		NeHa	17.1	3.01	0	0.93	10.2942	7	1	6	green	somewhat similar	1	1	2	1.5	1.375
	xp_002 : xp_003	AsCo	21.1	0.05	4.9	0.93	0.7004	9	4	5	yellow	similar	2.5	1	1	2	1.625	1.5625
		AsIb	25.3	0.05	4.8	0.93	0.6398	9	3	6	yellow	similar	2.5	1	1	2	1.625
		AsPh	21.6	0.05	4.9	0.93	0.6954	9	5	4	yellow	similar	2.5	1	1	2	1.625
		PaVa	28.4	0.05	18.1	0.93	3.0826	8	6	2	yellow	somewhat similar	1	2	1	1.5	1.375
23	colny1 : crl18	none											0	0	0	0	0	0	1.20833
	colny1 : exoxe1	PeMa	1.35		1.66		0.31	8	6	2	yellow	somewhat similar	3	2	1	1.5	1.875	1.875
	colny1 : xp_0234	none											0	0	0	0	0	0
	crl18 : exoxe1	AiTe	0.85		1.85		1	8	8	0	yellow	different	2.5	3	1	1	1.875	1.875
		CoCa	0.67		1.64		0.97	6	6	0	yellow	different	2.5	3	1	1	1.875
	crl18 : xp0234	AsJo	0.37		1.07		0.7	8	8	0	yellow	somewhat similar	2.5	3	1	1.5	2	2
		AsFi	0.35		1.06		0.71	8	8	0	yellow	somewhat similar	2.5	3	1	1.5	2
	exoxe1 : xp0234	FuVe	2.15		0.11		2.04	7	3	4	green	different	1	1	2	1	1.25	1.5
		NeHa	2.17		0.74		1.43	8	5	3	green	different	2	1.5	2	1	1.625
		NeHe	2.17		0.74		1.43	8	5	3	green	different	2	1.5	2	1	1.625
24	gaegr : maggr	GaGr1	22.4	0.1	15.1	1	2.572	3	3	0	yellow	different	1	3	1	1	1.5	1.25	0.916468
		GaGr2	27.8	0.1	18.6	1	3.164	3	7	4	yellow	different	1	1	1	1	1
	gaegr : magpo	GaGr	13.5	0.1	0.7	0.55	0.193	1	1	0	blue	somewhat similar	3	3	3	1.5	2.625	2.625
	gaegr : neucr	none											0	0	0	0	0	0
	gaegr : oqe	none											0	0	0	0	0	0
	gaegr : ptb	none											0	0	0	0	0	0
	gaegr : xp_007	GaGr	27.8	0.1	32.6	0.28	1.2696	3	8	5	yellow	different	2	1	1	1	1.25	1.25
	maggr : magpo	CoAp	16.8	1.01	12.6	0.55	2.0076	6	6	0	yellow	somewhat similar	1	3	1	1.5	1.625	1.45
		CoNy	19.4	1.01	15.2	0.55	2.2468	8	10	2	yellow	somewhat similar	1	2	1	1.5	1.375
		CoOr	18.6	1.01	15.4	0.55	2.0632	9	10	1	yellow	somewhat similar	1	2.5	1	1.5	1.5
		GaGr	15.1	1	0.7	0.55	2.943	3	1	2	yellow	somewhat similar	1	2	1	1.5	1.375
		VaDa	18	1.01	15	0.55	1.986	6	9	3	yellow	somewhat similar	1.5	1.5	1	1.5	1.375
	maggr : neucr	CoAp	16.8	1.01	17	7.29	21.3924	6	1	5	yellow	different	1	1	1	1	1	1
	maggr : oqe	none											0	0	0	0	0	0
	maggr : ptb	none											0	0	0	0	0	0
	maggr : xp_007	CoAp	15.8	1.01	32.7	0.21	1.8182	6	5	1	green	different	1.5	2.5	2	1	1.75	1.7
		CoNy	18.4	1.01	36.6	0.21	2.1796	9	8	1	green	different	1	2.5	2	1	1.625
		CoOr	17.7	1.01	36.6	0.21	2.0382	8	7	1	green	different	1	2.5	2	1	1.625
		CoTo	17.9	1.01	35.2	0.21	2.1374	7	6	1	green	different	1	2.5	2	1	1.625
		DaEs	15.1	1.01	17	0.21	2.3362	5	1	4	green	different	1	1	2	1	1.25
		DiAm	16.6	1.01	34.7	0.21	1.8958	7	7	0	green	different	1.5	3	2	1	1.875
		GaGr	18.6	1.01	32.6	0.28	1.9316	7	8	1	green	different	1.5	2.5	2	1	1.75
		HyEc	18.6	1.01	17.1	0.21	3.039	2	2	0	green	different	1	3	2	1	1.75
		HySp	12	1.01	17.1	0.21	1.7058	2	2	0	green	different	1.5	3	2	1	1.875
		PsVe	13.3	1.01	24.4	0.21	1.6618	3	3	0	green	different	1.5	3	2	1	1.875
	magpo : neucr	CoAp	12.6	0.55	17	7.29	23.4	6	1	5	yellow	different	1	1	1	1	1	1
	magpo : oqe	none											0	0	0	0	0	0
	magpo : ptb	FuOx	17.2	0.55	17.2	0.33	0.7568	12	8	4	yellow	different	2.5	1	1	1	1.375	1.33333
		FuPr	17.3	0.55	17.2	0.33	0.7678	11	8	3	yellow	different	2.5	1.5	1	1	1.5
		FuVe	17.2	0.55	17.8	0.33	0.7172	12	8	4	yellow	different	2.5	1	1	1	1.375
		TrCi	13.5	0.55	2.5	0.33	1.32	9	1	8	yellow	different	2	1	1	1	1.25
		TrHa	13.9	0.55	5.2	0.33	1.1858	8	4	4	yellow	different	2	1	1	1	1.25
		TrRe	13.6	0.55	3.7	0.33	1.2518	10	2	8	yellow	different	2	1	1	1	1.25
	magpo : xp_007	CoAp	12.6	0.55	32.7	0.21	0.0126	6	5	1	green	different	3	2.5	2	1	2.125	1.8875
		CoNy	15.2	0.55	36.6	0.21	0.1348	10	8	2	green	different	3	2	2	1	2
		CoOr	15.4	0.55	36.6	0.21	0.1568	10	7	3	green	different	3	1.5	2	1	1.875
		FuGr	16.6	0.55	40.4	0.21	0.1292	10	9	1	green	different	3	2.5	2	1	2.125
		GaGr	0.7	0.55	32.6	0.28	1.7486	1	8	7	green	different	1.5	1	2	1	1.375
		MaGr	8.8	0.55	38.3	0.21	0.6406	2	8	6	green	different	2.5	1	2	1	1.625
		NeCr2	10.6	0.55	41.3	0.21	0.5686	4	7	3	green	different	2.5	1.5	2	1	1.75
		NeHa	15.9	0.55	38.1	0.21	0.1488	10	8	2	green	different	3	2	2	1	2
		NeHe	15.9	0.55	38.1	0.21	0.1488	10	8	2	green	different	3	2	2	1	2
		PhAl	8.8	0.55	32.8	0.21	0.4096	5	7	2	green	different	3	2	2	1	2
	neucr : oqe	none											0	0	0	0	0	0
	neucr : ptb	MeAn	8.5	7.31	12.1	0.33	11.6284	3	9	6	yellow	different	1	1	1	1	1	1
		MeBr	8.5	7.31	11.9	0.33	11.6416	3	10	7	yellow	different	1	1	1	1	1
	neucr : xp_007	CoAp	17	7.29	32.7	0.21	23.4126	1	5	4	yellow	different	1	1	1	1	1	1
	oqe : ptb	PaVa	17.2	0.21	19.5	0.33	0.5646	5	7	2	yellow	somewhat similar	2.5	2	1	1.5	1.75	1.75
	oqe : xp_007	none											0	0	0	0	0	0
	ptb : xp_007	ToOp	12	0.33	31.2	0.21	0.5184	6	6	0	yellow	somewhat similar	2.5	3	1	1.5	2	2
25	botdo : capse	ClIm	21.7	0.26	6.5	0.06	1.0504	4	3	1	green	different	2	2.5	2	1	1.875	1.875	1.02997
	botdo : chove	AlGa	20.4	0.26	14.1	0.33	0.1302	4	11	7	yellow	different	3	1	1	1	1.5	1.6
		CaSp	19.8	0.26	16.3	0.33	0.0462	6	7	1	yellow	different	3	2.5	1	1	1.875
		CoCa	16	0.26	12.4	0.33	0.0136	2	7	5	yellow	different	3	1	1	1	1.5
		CoVi	21	0.26	14.6	0.33	0.1284	4	7	3	yellow	different	3	1.5	1	1	1.625
		PeMa	14.9	0.26	13.2	0.33	0.0964	3	7	4	yellow	different	3	1	1	1	1.5
	botdo : kho	none											0	0	0	0	0	0
	botdo : perma	CoCa	16	0.26	14.7	0.72	1.2848	2	4	2	green	somewhat similar	2	2	2	1.5	1.875	1.6875
		PeMa	14.9	0.26	17.8	0.72	1.7884	3	5	2	yellow	somewhat similar	1.5	2	1	1.5	1.5
	botdo : tgo	CaSp	19.8	0.26	9.3	1.46	1.686	6	7	1	yellow	different	1.5	2.5	1	1	1.5	1.5
	botdo : tubae	CaSp	19.8	0.26	16.5	5.51	17.1534	6	9	3	yellow	different	1	1.5	1	1	1.125	1.125
	botdo : xp_028	AlGa	20.4	0.26	0	0.6	1.0608	4	3	1	green	different	2	2.5	2	1	1.875	1.76786
		AlTe	20.6	0.26	0	0.6	1.0712	4	1	3	green	different	2	1.5	2	1	1.625
		CaSp	19.8	0.26	18.1	0.6	1.1424	6	13	7	yellow	different	2	1	1	1	1.25
		CoHe	20.6	0.26	0.6	0.6	0.9992	4	5	1	green	different	2.5	2.5	2	1	2
		CoVi	21	0.26	0.6	0.6	1.02	4	5	1	green	different	2	2.5	2	1	1.875
		CoCa	16	0.26	4.7	0.6	0.268	2	5	3	green	different	3	1.5	2	1	1.875
		PeMa	14.9	0.26	7.3	0.6	0.1012	3	6	3	green	different	3	1.5	2	1	1.875
	capse : chove	none											0	0	0	0	0	0
	capse : kho	none											0	0	0	0	0	0
	capse : perma	AsJo	21.3	0.19	12.7	0.72	1.0194	10	5	5	yellow	different	2	1	1	1	1.25	1.25
	capse : tgo	none											0	0	0	0	0	0
	capse : tubae	none											0	0	0	0	0	0
	capse : xp_028	AsHo	21.4	0.19	18.6	0.6	1.4188	9	12	3	yellow	different	2	1.5	1	1	1.375	1.375
	chove : kho	none											0	0	0	0	0	0
	chove : perma	BoCi	15	0.33	13.5	0.72	0.954	8	6	2	yellow	similar	2.5	2	1	2	1.875	1.8125
		BoHy	14.8	0.33	13.7	0.72	0.996	8	8	0	yellow	similar	2.5	3	1	2	2.125
		CoCa	12.4	0.33	14.7	0.72	1.2984	7	4	3	yellow	similar	2	1.5	1	2	1.625
		PeMa	13.2	0.33	14.5	0.72	1.2168	7	4	3	yellow	similar	2	1.5	1	2	1.625
	chove : tgo	BoCi	15	0.33	0.1	1.46	0.9608	8	4	4	green	different	2.5	1	2	1	1.625	1.45455
		BoHy	14.8	0.33	0.1	1.46	0.9476	8	3	5	green	different	2.5	1	2	1	1.625
		CaPo	11.8	0.33	14.6	1.46	3.4844	2	9	7	green	different	1	1	2	1	1.25
		CaSp	16.3	0.33	9.3	1.46	1.6398	11	7	4	green	different	1.5	1	2	1	1.375
		GlSt	9.7	0.33	17.2	1.46	4.3822	3	9	6	green	different	1	1	2	1	1.25
		MeBi	14.7	0.33	12.5	1.46	2.6798	10	8	2	green	different	1	2	2	1	1.5
		MeVa	14.9	0.33	13.2	1.46	2.871	12	8	4	green	different	1	1	2	1	1.25
		OiMa	15.9	0.33	9.8	1.46	1.8122	7	9	2	green	different	1.5	2	2	1	1.625
		PhSc	15.6	0.33	9.5	1.46	1.7444	12	7	5	green	different	1.5	1	2	1	1.375
		PsDe	16.6	0.33	10.8	1.46	2.058	9	6	3	green	different	1	1.5	2	1	1.375
		XyHe	17	0.33	15.1	1.46	3.2872	8	8	0	green	different	1	3	2	1	1.75
	chove : tubae	CaSp	16.3	0.33	16.5	5.51	17.1072	11	10	1	green	similar	1	2.5	2	2	1.875	1.875
		MeVa	14.9	0.33	16.5	5.51	17.1996	12	9	3	green	similar	1	1.5	2	2	1.625
		OiMa	15.9	0.33	17.2	5.51	17.905	7	11	4	green	similar	1	1	2	2	1.5
		PhSc	15.6	0.33	16.5	5.51	17.1534	12	11	1	green	similar	1	2.5	2	2	1.875
		TuMa	1.9	0.33	0.1	5.51	0.0152	2	2	0	green	similar	3	3	2	2	2.5
	chove : xp_028	AlGa	14.1	0.33	0	0.6	0.9306	7	3	4	green	different	2.5	1	2	1	1.625	1.8125
		BoDo	12	0.33	17.1	0.6	1.26	4	9	5	green	different	2	1	2	1	1.5
		CaPo	11.8	0.33	11.4	0.6	0.5892	2	9	7	green	different	2.5	1	2	1	1.625
		CaSp	16.3	0.33	18.1	0.6	1.0962	11	13	2	green	different	2	2	2	1	1.75
		CoCa	12.3	0.33	4.2	0.6	0.3078	6	5	1	green	different	3	2.5	2	1	2.125
		CoVi	14.6	0.33	1.6	0.6	0.7716	7	5	2	green	different	2.5	2	2	1	1.875
		GlSt	9.7	0.33	6.8	0.6	0.1758	3	7	4	green	different	3	1	2	1	1.75
		MeVa	14.9	0.33	18.2	0.6	1.2006	12	13	1	green	different	2	2.5	2	1	1.875
		PeMa	13.2	0.33	7.3	0.6	0.0048	6	6	0	green	different	3	3	2	1	2.25
		XyHe	17	0.33	15.9	0.6	0.786	8	11	3	green	different	2.5	1.5	2	1	1.75
	kho : perma	MeAn	4.6	0.11	15.4	0.72	2.1164	4	6	2	green	somewhat similar	1	2	2	1.5	1.625	1.66667
		MeGu	4.5	0.11	15.4	0.72	2.1186	4	5	1	green	somewhat similar	1	2.5	2	1.5	1.75
		MeMa	4.7	0.11	14.9	0.72	2.0422	4	6	2	green	somewhat similar	1	2	2	1.5	1.625
	kho : tgo	none											0	0	0	0	0	0
	kho : tubae	TrAt	13.2	0.11	19.7	5.51	21.419	6	9	3	yellow	different	1	1.5	1	1	1.125	1.275
		TrHa	15.4	0.11	19.27	5.51	20.8967	9	10	1	yellow	different	1	2.5	1	1	1.375
		TrLo	16.7	0.11	18.6	5.51	20.1298	9	7	2	yellow	different	1	2	1	1	1.25
		TrRe	16.2	0.11	18.8	5.51	20.3612	9	8	1	yellow	different	1	2.5	1	1	1.375
		TrVi	14.2	0.11	19.2	5.51	20.846	8	10	2	yellow	different	1	2	1	1	1.25
	kho : xp_028	none											0	0	0	0	0	0
	perma : tgo	BoCi	12.5	0.72	0	1.46	1.8	6	4	2	green	different	1.5	2	2	1	1.625	1.45
		BoEl	12.4	0.72	0	1.46	1.7856	6	1	5	green	different	1.5	1	2	1	1.375
		BoGa	13.5	0.72	0	1.46	1.944	7	4	3	green	different	1.5	1.5	2	1	1.5
		BoHy	13.6	0.72	0	1.46	1.9584	8	3	5	green	different	1.5	1	2	1	1.375
		BoTu	13.7	0.72	0	1.46	1.9728	8	4	4	green	different	1.5	1	2	1	1.375
	perma : tubae	none											0	0	0	0	0	0
	perma : xp_028	Coca	14.7	0.72	4.2	0.6	1.6128	4	5	1	yellow	somewhat similar	1.5	2.5	1	1.5	1.625	1.625
		PeMa	14.4	0.72	7.3	0.6	1.1976	4	6	2	yellow	somewhat similar	2	2	1	1.5	1.625
	tgo : tubae	CaSp	9.3	1.46	16.5	5.51	15.4674	7	10	3	yellow	different	1	1.5	1	1	1.125	1.225
		ErNe	10.4	1.47	16.7	5.51	15.3458	9	8	1	yellow	different	1	2.5	1	1	1.375
		MeVa	13.2	1.46	16.5	5.51	14.3286	8	9	1	yellow	different	1	2.5	1	1	1.375
		OiMa	9.8	1.46	17.2	5.51	16.0928	9	11	2	yellow	different	1	2	1	1	1.25
		PhSc	9.5	1.46	16.5	5.51	15.409	7	11	4	yellow	different	1	1	1	1	1
	tgo : xp_028	CaPo	14.6	1.46	11.4	0.6	2.8952	9	9	0	yellow	somewhat similar	1	3	1	1.5	1.625	1.4
		CaSp	9.3	1.46	18.1	0.6	0.5436	7	13	6	yellow	somewhat similar	2.5	1	1	1.5	1.5
		GlSt	17.2	1.46	6.8	0.6	4.2064	9	7	2	yellow	somewhat similar	1	2	1	1.5	1.375
		MeVa	13.2	1.46	18.2	0.6	1.6704	8	13	5	yellow	somewhat similar	1.5	1	1	1.5	1.25
		XyHe	15.1	1.46	15.9	0.6	2.5012	8	11	3	yellow	somewhat similar	1	1.5	1	1.5	1.25
	tubae : xp_028	CaSp	16.5	5.51	18.1	0.6	16.011	10	13	3	yellow	different	1	1.5	1	1	1.125	1.0625
		MeVa	16.5	5.51	18.2	0.6	15.999	9	13	4	yellow	different	1	1	1	1	1
26	cochec : kil	none											0	0	0	0	0	0	0.57483
	cochec : paevar	none											0	0	0	0	0	0
	cochec : phisc	CoTo	13.4	0.29	19	0.83	2.3768	7	4	3	yellow	different	1	1.5	1	1	1.125	1.125
	cochec : tgo	none											0	0	0	0	0	0
	cochec : xp_009	FuFu	15.6	0.29	16.8	1.06	2.6568	11	6	5	green	somewhat similar	1	1	2	1.5	1.375	1.375
		FuGr	15.5	0.29	16	1.06	2.493	9	5	4	green	somewhat similar	1	1	2	1.5	1.375
		FuPr	15.7	0.29	16.8	1.06	2.651	11	5	6	green	somewhat similar	1	1	2	1.5	1.375
		FuVe	15.6	0.29	17.3	1.06	2.7628	10	6	4	green	somewhat similar	1	1	2	1.5	1.375
	cochec : xp_025	none											0	0	0	0	0	0
	kil : paevar	none											0	0	0	0	0	0
	kil : phisc	none											0	0	0	0	0	0
	kil : tgo	none											0	0	0	0	0	0
	kil : xp_009	none											0	0	0	0	0	0
	kil : xp_025	none											0	0	0	0	0	0
	paevar : phisc	AsCo	7.1	0.11	18.5	0.83	2.9148	8	9	1	green	somewhat similar	1	2.5	2	1.5	1.75	1.71875
		AsFu	9.1	0.11	17.9	0.83	2.7712	8	6	2	green	somewhat similar	1	2	2	1.5	1.625
		AsJo	7.9	0.11	18.1	0.83	2.8308	8	8	0	green	somewhat similar	1	3	2	1.5	1.875
		AsPh	7.1	0.11	18.3	0.83	2.8816	8	10	2	green	somewhat similar	1	2	2	1.5	1.625
	paevar : tgo	PeEx	7.8	0.11	17.2	2.09	7.018	8	8	0	yellow	different	1	3	1	1	1.5	1.5
	paevar : xp_009	none											0	0	0	0	0	0
	paevar : xp_025	AsCo	7.1	0.11	2.3	1.09	0.3452	8	2	6	yellow	different	3	1	1	1	1.5	1.32143
		AsJo	7.9	0.11	10.9	1.09	2.2024	8	7	1	yellow	different	1	2.5	1	1	1.375
		ClGr	10.9	0.11	15.9	1.09	3.2264	7	5	2	green	different	1	2	2	1	1.5
		PeCh	8.4	0.11	21.1	1.09	4.415	10	8	2	yellow	different	1	2	1	1	1.25
		PeDi	8.1	0.11	21.5	1.09	4.5088	10	7	3	yellow	different	1	1.5	1	1	1.125
		PeNa	8.3	0.11	20.7	1.09	4.33	10	7	3	yellow	different	1	1.5	1	1	1.125
		PeOx	6.6	0.11	13.5	1.09	2.7978	7	6	1	yellow	different	1	2.5	1	1	1.375
	phisc : tgo	CaSp	2	0.83	16.9	2.09	6.7322	1	7	6	yellow	different	1	1	1	1	1	1.21875
		MeVa	18.4	0.83	15.7	2.09	3.5082	6	5	1	yellow	different	1	2.5	1	1	1.375
		NeHa	18.7	0.83	16.9	2.09	3.96	7	5	2	yellow	different	1	2	1	1	1.25
		NeHe	18.7	0.83	16.9	2.09	3.96	7	5	2	yellow	different	1	2	1	1	1.25
	phisc : xp_009	CoNy	19.6	0.83	20.1	1.06	1.0076	5	7	2	green	somewhat similar	2	2	2	1.5	1.875	1.9375
		CoSi	19.6	0.83	19.9	1.06	0.9652	5	7	2	green	somewhat similar	2.5	2	2	1.5	2
	phisc : xp_025	AsCo	18.5	0.83	2.3	1.09	2.5696	9	2	7	green	somewhat similar	1	1	2	1.5	1.375	1.875
		AsFi	18.1	0.83	10.9	1.09	0.6284	8	7	1	green	somewhat similar	2.5	2.5	2	1.5	2.125
		AsJo	18.1	0.83	10.9	1.09	0.6284	8	7	1	green	somewhat similar	2.5	2.5	2	1.5	2.125
	tgo : xp_009	none											0	0	0	0	0	0
	tgo : xp_025	none											0	0	0	0	0	0
	xp_009 : xp_025	none											0	0	0	0	0	0
27	color : corca	CoNy	5	0.1	12.1	1.06	2.4652	2	11	9	green	different	1	1	2	1	1.25	1.3125	1.04695
		CoSa	7.7	0.1	12.1	1.06	2.4112	3	10	7	green	different	1	1	2	1	1.25
		CoSi	1765.5	0.1	12.1	1.06	32.7448	9	11	2	green	different	1	2	2	1	1.5
		CoTo	6.5	0.1	11.7	1.06	2.3504	1	7	6	green	different	1	1	2	1	1.25
	color : rfu74	CoSa	7.7	0.1	19.4	0.52	1.8636	3	7	4	green	different	1.5	1	2	1	1.375	1.71429
		FuPr	51	0.1	19.5	0.52	1.008	8	9	1	green	different	2	2.5	2	1	1.875
		FuVe	38.7	0.14	19.4	0.52	0.934	8	8	0	green	different	2.5	3	2	1	2.125
		PhAl	21.9	0.14	18.5	0.52	1.3108	5	7	2	green	different	2	2	2	1	1.75
		TrAt	33.2	0.14	1.7	0.52	0.7528	8	2	6	green	different	2.5	1	2	1	1.625
		TrCi	34.7	0.14	2.1	0.52	0.7532	9	3	6	green	different	2.5	1	2	1	1.625
		TrLo	33.8	0.14	1.7	0.52	0.7696	9	3	6	green	different	2.5	1	2	1	1.625
	color : venin	AmRe	25.9	0.12	19.5	0.17	0.0414	6	6	0	yellow	somewhat similar	3	3	1	1.5	2.125	2.08333
		CaSp	28.6	0.12	20.4	0.17	0.0072	6	7	1	yellow	somewhat similar	3	2.5	1	1.5	2
		MeVa	35.3	0.1	19	0.17	0.06	6	6	0	yellow	somewhat similar	3	3	1	1.5	2.125
	color : xp_007	DaEs	34.3	0.1	17.6	0.92	2.5524	7	3	4	yellow	different	1	1	1	1	1	1.28125
		HyEc	37.7	0.1	17	0.92	2.374	8	4	4	yellow	different	1	1	1	1	1
		FuPr	51	0.1	24.7	0.92	3.5248	8	9	1	yellow	different	1	2.5	1	1	1.375
		PhAl	21.9	0.14	20.9	0.92	3.2324	5	5	0	green	different	1	3	2	1	1.75
	corca : rfu74	AcCh	17.8	0.81	12.3	0.52	1.6044	10	5	5	yellow	different	1.5	1	1	1	1.125	1.3125
		CoSa	12.1	1.06	19.4	0.52	0.5476	10	7	3	yellow	different	2.5	1.5	1	1	1.5
	corca : venin	AlSp	4.4	0.81	14.8	0.13	0.328	4	7	3	green	different	3	1.5	2	1	1.875	1.76562
		BoDo	11.9	0.81	24.8	0.13	1.283	6	5	1	green	different	2	2.5	2	1	1.875
		CoHe	3.2	0.81	15.1	0.13	0.1258	3	6	3	green	different	3	1.5	2	1	1.875
		DiSe	18	0.81	25.4	0.13	2.2556	7	5	2	green	different	1	2	2	1	1.5
		GlSt	7.4	0.81	19	0.13	0.7048	4	5	1	green	different	2.5	2.5	2	1	2
		PeMa	1.9	0.81	11.7	0.13	0.0036	1	5	4	green	different	3	1	2	1	1.75
		ZyBr	14.6	0.81	18	0.13	1.8972	8	6	2	green	different	1.5	2	2	1	1.625
		ZyPs	14.8	0.81	18.3	0.13	1.9218	8	6	2	green	different	1.5	2	2	1	1.625
	corca : xp_007	AcCh	17.8	0.81	27	0.92	2.0844	10	5	5	yellow	different	1	1	1	1	1	1
	rfu74 : venin	none											0	0	0	0	0	0
	rfu74 : xp_007	AcCh	12.3	0.52	27	0.92	3.6888	5	5	0	green	different	1	3	2	1	1.75	1.4625
		FuFu	19.4	0.52	24.7	0.92	2.5272	7	9	2	green	different	1	2	2	1	1.5
		FuGr	20.6	0.52	24.4	0.92	2.3472	12	8	4	green	different	1	1	2	1	1.25
		FuOx	19.6	0.52	24.7	0.92	2.5064	10	8	2	green	different	1	2	2	1	1.5
		FuPs	20.5	0.52	24.4	0.92	2.3576	13	8	5	green	different	1	1	2	1	1.25
		FuPr	19.5	0.52	24.7	0.92	2.5168	9	9	0	green	different	1	3	2	1	1.75
		NeHa	21.4	0.52	24.1	0.92	2.2088	12	7	5	green	different	1	1	2	1	1.25
		NeHe	21.4	0.52	24.1	0.92	2.2088	12	7	5	green	different	1	1	2	1	1.25
		PhAl	18.5	0.52	20.9	0.92	1.9216	7	5	2	green	different	1.5	2	2	1	1.625
		TrHa	1.9	0.52	26.9	0.92	4.752	3	5	2	green	different	1	2	2	1	1.5
	venin : xp_007	none											0	0	0	0	0	0
28	erynec : oidma	PhAl	8.4	2.3	22.6	0.38	2.1464	4	8	4	yellow	different	1	1	1	1	1	1.0625	0.843056
		PsVe	19.3	2.3	24.5	0.38	7.016	10	7	3	yellow	different	1	1.5	1	1	1.125
	erynec : paevar	none											0	0	0	0	0	0
	erynec : verda	CoTo	14	2.3	13.3	0.3	5.642	8	6	2	yellow	different	1	2	1	1	1.25	1.3125
		PhAl	8.4	2.3	14.1	0.3	3.018	4	5	1	yellow	different	1	2.5	1	1	1.375
	erynec : verga	GlSt	12	2.3	17.6	1.89	1.1328	5	5	0	yellow	different	2	3	1	1	1.75	1.75
	erynec : xp_01	CoOr	14.8	2.3	7.7	2.07	3.6202	9	6	3	yellow	different	1	1.5	1	1	1.125	1.09375
		CoTo	14	2.3	7.9	2.07	3.1694	8	6	2	yellow	different	1	2	1	1	1.25
		EuLa	18.2	2.3	4.2	2.07	6.6332	9	4	5	yellow	different	1	1	1	1	1
		PsVe	19.3	2.3	5.6	2.07	6.5596	10	6	4	yellow	different	1	1	1	1	1
	oidma : paevar	none											0	0	0	0	0	0
	oidma : verda	AcCh	26.9	0.38	14.5	0.3	1.1744	8	7	1	yellow	similar	2	2.5	1	2	1.875	1.875
		CoAp	18.3	0.38	10.3	0.3	0.7728	5	1	4	yellow	similar	2.5	1	1	2	1.625
		GaGr	22.1	0.38	17	0.3	0.6596	9	8	1	yellow	similar	2.5	2.5	1	2	2
		MaPo	22	0.38	17.1	0.3	0.646	9	8	1	yellow	similar	2.5	2.5	1	2	2
		MeRi	25.6	0.38	16.9	0.3	0.9316	9	10	1	yellow	similar	2.5	2.5	1	2	2
		PhAl	22.6	0.38	14.1	0.3	0.8716	8	5	3	yellow	similar	2.5	1.5	1	2	1.75
	oidma : verga	CaSp	5.5	0.25	19	1.89	6.907	4	6	2	green	different	1	2	2	1	1.5	1.375
		ClBa	22.4	0.25	21.2	1.89	6.8936	5	7	2	yellow	different	1	2	1	1	1.25
		ExXe	22.7	0.25	20.9	1.89	6.7652	5	5	0	yellow	different	1	3	1	1	1.5
		MeVa	4	0.25	18.3	1.89	6.7174	4	6	2	yellow	different	1	2	1	1	1.25
	oidma : xp_01	NeHa	23.2	0.38	1.4	2.07	1.1836	9	3	6	yellow	different	2	1	1	1	1.25	1.46875
		NeHe	23.2	0.38	1.4	2.07	1.1836	9	3	6	yellow	different	2	1	1	1	1.25
		PsVe	24.5	0.38	5.6	2.07	0.4564	7	6	1	yellow	different	3	2.5	1	1	1.875
		VaDa	22.6	0.38	4.6	2.07	0.1868	8	4	4	yellow	different	3	1	1	1	1.5
	paevar : verda	none											0	0	0	0	0	0
	paevar : verga	none											0	0	0	0	0	0
	paevar : xp_01	AsTe	13.4	0.37	5.5	2.07	1.2854	3	6	3	yellow	different	2	1.5	1	1	1.375	1.375
	verda : verga	none											0	0	0	0	0	0
	verda : xp_01	CoTo	13.3	0.3	7.9	2.07	2.4726	4	6	2	green	different	1	2	2	1	1.5	1.33333
		FuGr	13.1	0.3	7.4	2.07	2.2776	4	9	5	green	different	1	1	2	1	1.25
		FuPs	13.1	0.3	6.8	2.07	2.0292	4	9	5	green	different	1	1	2	1	1.25
	verga : xp_01	none											0	0	0	0	0	0
29	cdm : exode	AlAr	16.6	1.8	20.6	0.39	4.3692	8	11	3	yellow	different	1	1.5	1	1	1.125	1.33333	0.991008
		ClIm	18.7	1.8	18.5	0.39	5.289	5	5	0	yellow	different	1	3	1	1	1.5
		PeCa	1.9	1.8	20.2	0.39	0.8916	2	6	4	yellow	different	2.5	1	1	1	1.375
	cdm : kzn	AsCo	9.8	1.8	15.5	0.3	2.598	7	10	3	green	very similar	1	1.5	2	2.5	1.75	2.075
		AsIb	10.7	1.8	14.2	0.3	3	7	9	2	green	very similar	1	2	2	2.5	1.875
		AsPh	9.2	1.8	15.4	0.3	2.388	7	10	3	green	very similar	1	1.5	2	2.5	1.75
		PaVa	17	1.8	15.6	0.3	5.184	7	6	1	green	very similar	1	2.5	2	2.5	2
		PeCa	1.9	1.8	2.7	0.3	0.522	2	6	4	green	very similar	2.5	1	2	2.5	2
		PeDi	1.9	1.8	3.2	0.3	0.492	3	5	2	green	very similar	3	2	2	2.5	2.375
		PeEx	1.7	1.8	3	0.3	0.432	3	6	3	green	very similar	3	1.5	2	2.5	2.25
		PeNa	1.8	1.8	1.2	0.3	0.576	3	2	1	green	very similar	2.5	2.5	2	2.5	2.375
		PeRo	1.8	1.8	0.1	0.3	0.642	4	1	3	green	very similar	2.5	1.5	2	2.5	2.125
		PeVu	2.1	1.8	3.2	0.3	0.564	3	5	2	green	very similar	2.5	2	2	2.5	2.25
	cdm : hgy_1_18	AsCo	9.8	1.8	6.6	0.25	3.198	7	9	2	green	different	1	2	2	1	1.5	1.60417
		AsHo	9.7	1.8	7	0.25	3.142	6	8	2	green	different	1	2	2	1	1.5
		AsIb	10.7	1.8	6.5	0.25	3.527	7	8	1	green	different	1	2.5	2	1	1.625
		AsJo	9.9	1.8	6.8	0.25	3.224	6	9	3	green	different	1	1.5	2	1	1.375
		AsPh	9.2	1.8	6.6	0.25	2.982	7	9	2	green	different	1	2	2	1	1.5
		PaVa	17	1.8	4.5	0.25	5.895	7	2	5	green	different	1	1	2	1	1.25
		PeCa	1.9	1.8	8.8	0.25	0.244	2	10	8	green	different	3	1	2	1	1.75
		PeCh	1.8	1.8	8.9	0.25	0.203	4	9	5	green	different	3	1	2	1	1.75
		PeDi	1.9	1.8	8.9	0.25	0.239	3	12	9	green	different	3	1	2	1	1.75
		PeEx	1.7	1.8	8.7	0.25	0.177	3	9	6	green	different	3	1	2	1	1.75
		PeNa	1.8	1.8	8.8	0.25	0.208	3	9	6	green	different	3	1	2	1	1.75
		PeVu	2.1	1.8	10	0.25	0.256	3	11	8	green	different	3	1	2	1	1.75
	cdm : hgy_1_29	GlSt	16.3	1.8	20	2.54	4.292		7	7	yellow	different	1	1	1	1	1	1.1875
		PaVa	17	1.8	0.2	2.54	6.0184		1	1	yellow	different	1	2.5	1	1	1.375
	cdm : xp_002	AsIb	10.7	1.8	15.5	0.82	1.31	7	7	0	yellow	similar	2	3	1	2	2	1.85
		AsNi	9.2	1.8	15.5	0.82	0.77	7	8	1	yellow	similar	2.5	2.5	1	2	2
		AsPh	9.2	1.8	15.5	0.82	0.77	7	8	1	yellow	similar	2.5	2.5	1	2	2
		PeCh	1.8	1.8	15.7	0.82	1.9268	4	8	4	green	similar	1.5	1	2	2	1.625
		PeNa	1.8	1.8	15.9	0.82	1.9596	3	8	5	green	similar	1.5	1	2	2	1.625
	cdm : xp_007	none											0	0	0	0	0	0
	exode : kzn	PeCa	20.2	0.39	2.7	0.3	1.4136	6	6	0	yellow	different	2	3	1	1	1.75	1.75
	exode : hgy_1_18	PeCa	20.2	0.39	8.8	0.25	1.1356	6	10	4	yellow	different	2	1	1	1	1.25	1.25
	exode : hgy_1_29	none											0	0	0	0	0	0
	exode : xp_002	none											0	0	0	0	0	0
	exode : xp_007	none											0	0	0	0	0	0
	kzn : hgy_1_18	AsCo	15.5	0.3	6.6	0.25	0.6	10	9	1	green	different	2.5	2.5	2	1	2	1.83929
		AsFi	18.2	0.3	6.8	0.25	0.752	8	9	1	green	different	2.5	2.5	2	1	2
		AsFu	13.4	0.3	6.6	0.25	0.474	6	5	1	green	different	3	2.5	2	1	2.125
		AsIb	14.2	0.3	6.5	0.25	0.527	9	8	1	green	different	2.5	2.5	2	1	2
		AsOr	14.2	0.3	6.4	0.25	0.532	8	4	4	green	different	2.5	1	2	1	1.625
		AsPh	15.4	0.3	6.6	0.25	0.594	10	9	1	green	different	2.5	2.5	2	1	2
		PaVa	15.6	0.3	4.5	0.25	0.711	6	2	4	green	different	2.5	1	2	1	1.625
		PeCa	2.7	0.3	8.8	0.25	0.278	6	10	4	green	different	3	1	2	1	1.75
		PeDi	3.2	0.3	8.9	0.25	0.253	5	12	7	green	different	3	1	2	1	1.75
		PeEx	3	0.3	8.7	0.25	0.255	6	9	3	green	different	3	1.5	2	1	1.875
		PeNa	1.2	0.3	8.8	0.25	0.368	2	9	7	green	different	3	1	2	1	1.75
		PeOx	18.9	0.3	7.7	0.25	0.749	4	7	3	green	different	2.5	1.5	2	1	1.75
		PeRo	2.7	0.3	9.8	0.25	0.328	5	12	7	green	different	3	1	2	1	1.75
		PeVu	3.2	0.3	10	0.25	0.308	5	11	6	green	different	3	1	2	1	1.75
	kzn : hgy_1_29	PaVa	15.6	0.3	0.2	2.54	0.8344	6	1	5	yellow	different	2.5	1	1	1	1.375	1.25
		PeRo	2.7	0.3	20.1	2.54	10.0488	5	8	3	yellow	different	1	1.5	1	1	1.125
	kzn : xp_002	AsFu	13.4	0.3	15.6	0.82	1.7544	6	5	1	yellow	different	1.5	2.5	1	1	1.5	1.375
		AsIb	14.2	0.3	15.5	0.82	1.69	9	7	2	yellow	different	1.5	2	1	1	1.375
		AsOr	14.2	0.3	15.9	0.82	1.7556	8	8	0	yellow	different	1.5	3	1	1	1.625
		AsPh	15.4	0.3	15.5	0.82	1.618	10	8	2	yellow	different	1.5	2	1	1	1.375
		PeNa	1.2	0.3	15.9	0.82	2.5356	2	8	6	yellow	different	1	1	1	1	1
		PeRo	2.7	0.3	16.2	0.82	2.4948	5	6	1	yellow	different	1	2.5	1	1	1.375
	kzn : xp_007	none											0	0	0	0	0	0
	hgy_1_18 : hgy_1_29	PaVa	4.5	0.25	0.2	2.54	0.1234	2	1	1	blue	somewhat similar	3	2.5	3	1.5	2.5	1.75
		PeRo	9.8	0.25	20.1	2.54	9.7208	12	8	4	yellow	different	1	1	1	1	1
	hgy_1_18 : xp_002	AsFu	6.6	0.25	15.6	0.82	2.2284	5	5	0	yellow	different	1	3	1	1	1.5	1.29688
		AsIb	6.5	0.25	15.5	0.82	2.217	8	7	1	yellow	different	1	2.5	1	1	1.375
		AsOr	6.4	0.25	15.9	0.82	2.2876	4	8	4	yellow	different	1	1	1	1	1
		AsPh	6.6	0.25	15.5	0.82	2.212	9	8	1	yellow	different	1	2.5	1	1	1.375
		PaBr	17	0.25	14.5	0.82	1.528	3	5	2	yellow	different	1.5	2	1	1	1.375
		PeCh	8.9	0.25	15.7	0.82	2.1298	9	8	1	yellow	different	1	2.5	1	1	1.375
		PeNa	8.8	0.25	15.9	0.82	2.1676	9	8	1	yellow	different	1	2.5	1	1	1.375
		PeRo	9.8	0.25	16.2	0.82	2.1668	12	6	6	yellow	different	1	1	1	1	1
	hgy_1_18 : xp_007	none											0	0	0	0	0	0
	hgy_1_29 : xp_002	PeRo	20.1	2.54	16.2	0.82	7.554	8	6	2	yellow	different	1	2	1	1	1.25	1.25
	hgy_1_29 : xp_007	FuFu	18.8	2.55	13.8	1.41	5.6964	6	13	7	yellow	different	1	1	1	1	1	1
		FuGr	18.3	2.55	13	1.41	5.667	5	11	6	yellow	different	1	1	1	1	1
		FuOx	19.2	2.55	13.5	1.41	5.985	6	11	5	yellow	different	1	1	1	1	1
	xp_002 : xp_007	none											0	0	0	0	0	0
30	hgy_1_97 : hgy_1_24	PaVa	0		0		0	2	2	0	green	very similar	3	3	2	2.5	2.625	2.08929	2.08254
		PaBr	2.92		0.27		2.65	3	3	0	green	very similar	1	3	2	2.5	2.125
		PeOx	1.89		0.27		1.62	5	5	0	green	very similar	1.5	3	2	2.5	2.25
		PeVu	1.93		0.29		1.64	7	11	4	green	very similar	1.5	1	2	2.5	1.75
		PeDi	1.91		0.25		1.66	9	6	3	green	very similar	1.5	1.5	2	2.5	1.875
		PeEx	1.93		0.24		1.69	9	7	2	green	very similar	1.5	2	2	2.5	2
		PeCa	1.94		0.24		1.7	9	8	1	green	very similar	1.5	2.5	2	2.5	2.125
		PeRo	2		0.26		1.74	6	9	3	green	very similar	1.5	1.5	2	2.5	1.875
		PeNa	1.96		0.26		1.7	10	11	1	green	very similar	1.5	2.5	2	2.5	2.125
		PeCh	1.96		0.25		1.71	10	10	0	green	very similar	1.5	3	2	2.5	2.25
		AsFu	1.57		0.33		1.24	5	8	3	green	very similar	2	1.5	2	2.5	2
		AsOr	1.67		0.25		1.42	7	5	2	green	very similar	2	2	2	2.5	2.125
		AsCo	1.55		9.28		7.73	7	9	2	green	very similar	1	2	2	2.5	1.875
		AsPh	1.57		0.28		1.29	8	9	1	green	very similar	2	2.5	2	2.5	2.25
	hgy_1_97 : xp_003	AsCo	1.57		0.66		0.91	7	8	1	green	similar	2.5	2.5	2	2	2.25	2.2
		AsNi	1.58		0.68		0.9	8	8	0	green	similar	2.5	3	2	2	2.375
		AsOr	1.66		0.64		1.02	7	7	0	green	similar	2	3	2	2	2.25
		PeCa	1.89		0.74		1.15	9	8	1	green	similar	2	2.5	2	2	2.125
		PeNa	1.96		0.72		1.24	10	8	2	green	similar	2	2	2	2	2
	hgy_1_24 : xp_003	AsCo	0.28		0.66		0.38	8	8	0	yellow	somewhat similar	3	3	1	1.5	2.125	1.95833
		AsJo	0.35		0.71		0.36	7	7	0	yellow	somewhat similar	3	3	1	1.5	2.125
		AsIb	0.23		0.64		0.41	5	8	3	yellow	somewhat similar	3	1.5	1	1.5	1.75
		AsOr	0.25		0.64		0.39	4	7	3	yellow	somewhat similar	3	1.5	1	1.5	1.75
		PeCa	0.24		0.74		0.5	7	9	2	yellow	somewhat similar	3	2	1	1.5	1.875
		PeNa	0.26		0.73		0.47	9	9	0	yellow	somewhat similar	3	3	1	1.5	2.125
31	cdm : knd	none											0	0	0	0	0	0	0.839921
	cdm : necha	none											0	0	0	0	0	0
	cdm : paevar	AsFi	13.9	0.34	14.5	0.1	0.6552	10	9	1	green	different	2.5	2.5	2	1	2	1.875
		AsFu	13.8	0.34	13	0.1	0.6784	5	8	3	green	different	2.5	1.5	2	1	1.75
		AsHo	14.1	0.34	13.7	0.1	0.6848	9	9	0	green	different	2.5	3	2	1	2.125
		AsIb	14.1	0.34	16.6	0.1	0.6268	9	9	0	green	different	2.5	3	2	1	2.125
		AsOr	12.8	0.34	10	0.1	0.6704	7	8	1	green	different	2.5	2.5	2	1	2
		AsTe	12.4	0.34	16	0.1	0.5232	6	8	2	green	different	2.5	2	2	1	1.875
		PeCa	2.7	0.34	13.4	0.1	0.0844	2	11	9	green	different	3	1	2	1	1.75
		PeCh	3.6	0.34	2.1	0.1	0.2028	3	9	6	green	different	3	1	2	1	1.75
		PeEx	3.2	0.34	12.8	0.1	0.0384	3	10	7	green	different	3	1	2	1	1.75
		PeNa	3.4	0.34	12.7	0.1	0.0228	3	9	6	green	different	3	1	2	1	1.75
		PeVu	5.8	0.34	12.7	0.1	0.1404	3	9	6	green	different	3	1	2	1	1.75
	cdm : rfu	none											0	0	0	0	0	0
	cdm : xp_018	none											0	0	0	0	0	0
	cdm : xp_025	AsFi	13.9	0.34	1.7	2.03	0.255	10	5	5	green	different	3	1	2	1	1.75	1.625
		AsFu	13.8	0.34	4.3	2.03	0.8074	5	5	0	green	different	2.5	3	2	1	2.125
		AsHo	14.1	0.34	1.7	2.03	0.2686	9	4	5	green	different	3	1	2	1	1.75
		AsIb	14.1	0.34	0.5	2.03	0.7558	9	2	7	green	different	2.5	1	2	1	1.625
		AsJo	13.7	0.34	1.7	2.03	0.2414	10	5	5	green	different	3	1	2	1	1.75
		AsOr	12.8	0.34	4.1	2.03	0.7942	7	6	1	green	different	2.5	2.5	2	1	2
		AsPh	15	0.34	0.1	2.03	0.9794	10	2	8	green	different	2.5	1	2	1	1.625
		AsTe	12.4	0.34	4.6	2.03	1.0244	6	5	1	green	different	2	2.5	2	1	1.875
		PeCa	2.7	0.34	7.8	2.03	2.9832	2	10	8	green	different	1	1	2	1	1.25
		PeDi	3.8	0.34	8	2.03	2.9896	3	11	8	green	different	1	1	2	1	1.25
		PeEx	3.2	0.34	7.8	2.03	2.9492	3	11	8	green	different	1	1	2	1	1.25
		PeNa	3.4	0.34	7.7	2.03	2.895	3	11	8	green	different	1	1	2	1	1.25
	cdm : xylhe	none											0	0	0	0	0	0
	knd : necha	FuFu	20.6	0.3	2.7	0.32	1.0632	8	4	4	green	similar	2	1	2	2	1.75	1.95833
		FuGr	21.1	0.3	2.5	0.32	1.106	6	3	3	green	similar	2	1.5	2	2	1.875
		FuOx	20.5	0.3	2.8	0.32	1.0508	7	6	1	green	similar	2	2.5	2	2	2.125
		FuPr	20.5	0.3	2.5	0.32	1.07	8	3	5	green	similar	2	1	2	2	1.75
		FuPs	21.2	0.3	2.5	0.32	1.112	6	3	3	green	similar	2	1.5	2	2	1.875
		FuVe	20.5	0.3	5.6	0.32	0.8716	6	5	1	green	similar	2.5	2.5	2	2	2.25
		TrAs	18.4	0.3	10.6	0.32	0.4256	7	11	4	green	similar	3	1	2	2	2
		TrHa	17.6	0.3	12.1	0.32	0.2816	6	12	6	green	similar	3	1	2	2	2
		TrVi	16.6	0.3	11.1	0.32	0.2856	6	12	6	green	similar	3	1	2	2	2
	knd : paevar	none											0	0	0	0	0	0
	knd : rfu	FuFu	20.6	0.3	17.1	0.38	0.0636	8	8	0	green	different	3	3	2	1	2.25	2.13333
		FuOx	20.5	0.3	17.2	0.38	0.0772	7	6	1	green	different	3	2.5	2	1	2.125
		FuPr	20.5	0.3	17.1	0.38	0.0696	8	8	0	green	different	3	3	2	1	2.25
		FuPs	21.2	0.3	16.8	0.38	0.0048	6	5	1	green	different	3	2.5	2	1	2.125
		FuVe	20.5	0.3	17.3	0.38	0.0848	6	7	1	green	different	3	2.5	2	1	2.125
		MeRo	18.4	0.3	21.3	0.38	0.5148	3	5	2	green	different	2.5	2	2	1	1.875
		NeHa	20.3	0.3	15.6	0.38	0.0324	5	5	0	green	different	3	3	2	1	2.25
		NeHe	20.3	0.3	15.6	0.38	0.0324	5	5	0	green	different	3	3	2	1	2.25
		TrAs	18.4	0.3	7	0.38	0.572	7	2	5	blue	different	2.5	1	3	1	1.875
		TrAt	19.5	0.3	6.7	0.38	0.6608	7	2	5	blue	different	2.5	1	3	1	1.875
		TrCi	16.3	0.3	6.3	0.38	0.4916	6	5	1	blue	different	3	2.5	3	1	2.375
		TrHa	17.6	0.3	6.7	0.38	1.038	6	4	2	blue	different	2	2	3	1	2
		TrLo	16.4	0.3	6.7	0.38	0.837	6	4	2	blue	different	2.5	2	3	1	2.125
		TrRe	16	0.3	6.3	0.38	0.924	5	5	0	blue	different	2.5	3	3	1	2.375
		TrVi	16.6	0.3	6.4	0.38	0.978	6	4	2	blue	different	2.5	2	3	1	2.125
	knd : xp_018	FuFu	20.6	0.3	0.6	0.15	1.089	8	2	6	green	different	2	1	2	1	1.5	1.80357
		FuGr	21.1	0.3	4.9	0.15	0.657	6	4	2	green	different	2.5	2	2	1	1.875
		FuOx	20.5	0.3	1.2	0.15	1.194	7	2	5	green	different	2	1	2	1	1.5
		FuPr	20.5	0.3	0.6	0.15	1.212	8	2	6	green	different	2	1	2	1	1.5
		FuPs	21.2	0.3	4.9	0.15	1.125	6	4	2	green	different	2	2	2	1	1.75
		MeRo	18.4	0.3	20.3	0.15	0.495	3	10	7	green	different	3	1	2	1	1.75
		NeHa	20.3	0.3	6.4	0.15	1.026	5	5	0	green	different	2	3	2	1	2
		NeHe	20.3	0.3	6.4	0.15	1.026	5	5	0	green	different	2	3	2	1	2
		TrAs	18.4	0.3	20.4	0.15	0.492	7	10	3	green	different	3	1.5	2	1	1.875
		TrAt	19.5	0.3	20.9	0.15	0.543	7	10	3	green	different	2.5	1.5	2	1	1.75
		TrAr	17.5	0.3	19.6	0.15	0.462	6	9	3	green	different	3	1.5	2	1	1.875
		TrLo	16.4	0.3	18.9	0.15	0.417	6	8	2	green	different	3	2	2	1	2
		TrRe	16	0.3	18.6	0.15	0.402	5	8	3	green	different	3	1.5	2	1	1.875
		TrVi	16.6	0.3	18.9	0.15	0.429	6	8	2	green	different	3	2	2	1	2
	knd : xp_025	none											0	0	0	0	0	0
	knd : xylhe	NeHa	20.3	0.3	18.5	0.54	0.78	5	4	1	yellow	similar	2.5	2.5	1	2	2	1.96875
		NeHe	20.3	0.3	18.5	0.54	0.78	5	4	1	yellow	similar	2.5	2.5	1	2	2
		ToPa	5	0.3	17.5	0.54	1.59	1	2	1	green	similar	1.5	2.5	2	2	2
		TrAt	19.5	0.3	20	0.54	0.99	7	5	2	yellow	similar	2.5	2	1	2	1.875
	necha : paevar	none											0	0	0	0	0	0
	necha : rfu	FuFu	2.7	0.32	17.1	0.38	1.1268	4	8	4	green	different	2	1	2	1	1.5	1.67045
		FuOx	2.8	0.32	17.2	0.38	1.128	6	6	0	green	different	2	3	2	1	2
		FuPr	2.5	0.32	17.1	0.38	1.1396	3	8	5	green	different	2	1	2	1	1.5
		FuPs	2.5	0.32	16.8	0.38	1.1168	3	5	2	green	different	2	2	2	1	1.75
		FuVe	2.7	0.32	17.3	0.38	1.142	5	7	2	green	different	2	2	2	1	1.75
		MeAn	10.1	0.32	21.8	0.38	1.0104	11	6	5	green	different	2	1	2	1	1.5
		MeMa	10.3	0.32	20.7	0.38	0.914	11	5	6	green	different	2.5	1	2	1	1.625
		NeHe	0	0.32	15.6	0.38	1.1856	1	5	4	green	different	2	1	2	1	1.5
		TrAs	10.6	0.32	7	0.38	0.1464	11	2	9	green	different	3	1	2	1	1.75
		TrHa	12.1	0.32	6.7	0.38	0.2652	12	4	8	green	different	3	1	2	1	1.75
		TrVi	11.1	0.32	6.4	0.38	0.224	12	4	8	green	different	3	1	2	1	1.75
	necha : xp_018	AcCh	7.1	0.32	17.9	0.15	0.0826	8	7	1	green	similar	3	2.5	2	2	2.375	2.25
		FuFu	2.7	0.32	0.6	0.15	0.1548	4	2	2	green	similar	3	2	2	2	2.25
		FuGr	2.5	0.32	4.9	0.15	0.013	3	4	1	green	similar	3	2.5	2	2	2.375
		FuOx	2.8	0.32	1.2	0.15	0.1432	6	2	4	green	similar	3	1	2	2	2
		FuPr	2.5	0.32	0.6	0.15	0.142	3	2	1	green	similar	3	2.5	2	2	2.375
		FuPs	2.5	0.32	4.9	0.15	0.013	3	4	1	green	similar	3	2.5	2	2	2.375
		MeAn	10.1	0.32	20.4	0.15	0.0344	11	10	1	green	similar	3	2.5	2	2	2.375
		MeMa	10.3	0.32	20.3	0.15	0.0502	11	9	2	green	similar	3	2	2	2	2.25
		NeHe	0	0.32	6.4	0.15	0.192	1	5	4	green	similar	3	1	2	2	2
		TrAs	10.6	0.32	20.4	0.15	0.0664	11	10	1	green	similar	3	2.5	2	2	2.375
		TrVi	11.1	0.32	18.9	0.15	0.1434	12	8	4	green	similar	3	1	2	2	2
	necha : xp_025	none											0	0	0	0	0	0
	necha : xylhe	NeHe	0	0.32	18.5	0.54	1.998	1	4	3	green	different	1.5	1.5	2	1	1.5	1.5
	paevar : rfu	none											0	0	0	0	0	0
	paevar : xp_018	none											0	0	0	0	0	0
	paevar : xp_025	AsFi	14.5	0.1	1.7	2.03	0.4002	9	5	4	blue	different	3	1	3	1	2	1.875
		AsFl	10.3	0.1	4.1	2.03	1.4586	8	6	2	blue	different	2	2	3	1	2
		AsFu	13	0.1	4.3	2.03	1.4858	8	5	3	blue	different	2	1.5	3	1	1.875
		AsHo	13.7	0.1	1.7	2.03	0.4162	9	4	5	blue	different	3	1	3	1	2
		AsIb	16.6	0.1	0.5	2.03	0.129	9	2	7	blue	different	3	1	3	1	2
		AsNi	19.2	0.1	0.1	2.03	0.3434	9	2	7	blue	different	3	1	3	1	2
		AsOr	10	0.1	4.1	2.03	1.4646	8	6	2	blue	different	2	2	3	1	2
		AsTe	16	0.1	4.6	2.03	1.5476	8	5	3	blue	different	1.5	1.5	3	1	1.75
		PaVa	0	0.1	12.5	2.03	5.075	1	7	6	blue	different	1	1	3	1	1.5
		PeCa	13.4	0.1	7.8	2.03	2.8988	11	10	1	blue	different	1	2.5	3	1	1.875
		PeEx	12.8	0.1	7.8	2.03	2.9108	10	11	1	blue	different	1	2.5	3	1	1.875
		PeOx	15.4	0.11	8.1	2.03	2.9498	7	7	0	blue	different	1	3	3	1	2
		PeNa	12.7	0.1	7.7	2.03	2.8722	9	11	2	blue	different	1	2	3	1	1.75
		PeRo	14.6	0.1	7.7	2.03	2.8342	11	8	3	blue	different	1	1.5	3	1	1.625
	paevar : xylhe	none											0	0	0	0	0	0
	rfu : xp_018	FuFu	17.1	0.38	0.6	0.15	1.2816	8	2	6	green	different	2	1	2	1	1.5	1.69167
		FuOx	17.2	0.38	1.2	0.15	1.2712	6	2	4	green	different	2	1	2	1	1.5
		FuPr	17.1	0.38	0.6	0.15	1.2816	8	2	6	green	different	2	1	2	1	1.5
		FuPs	16.8	0.38	4.9	0.15	1.1298	5	4	1	green	different	2	2.5	2	1	1.875
		MeAn	21.8	0.38	20.4	0.15	1.0478	6	10	4	green	different	2	1	2	1	1.5
		MeGu	21	0.28	20	0.15	0.567	5	8	3	green	different	2.5	1.5	2	1	1.75
		MeMa	20.7	0.38	20.3	0.15	1.3812	5	9	4	green	different	2	1	2	1	1.5
		MeRo	21.3	0.38	20.3	0.15	1.4268	5	10	5	green	different	2	1	2	1	1.5
		NeHa	15.6	0.38	6.4	0.15	0.5736	5	5	0	green	different	2.5	3	2	1	2.125
		NeHe	15.6	0.38	6.4	0.15	0.5586	5	5	0	green	different	2.5	3	2	1	2.125
		TrAs	7	0.38	20.4	0.15	0.035	2	10	8	green	different	3	1	2	1	1.75
		TrAt	6.7	0.38	20.9	0.15	0.0488	2	10	8	green	different	3	1	2	1	1.75
		TrLo	6.7	0.38	18.9	0.15	0.0578	4	8	4	green	different	3	1	2	1	1.75
		TrRe	6.3	0.38	18.6	0.15	0.4788	5	8	3	green	different	3	1.5	2	1	1.875
		TrVi	6.4	0.38	18.9	0.15	1.5116	4	8	4	green	different	1.5	1	2	1	1.375
	rfu : xp_025	none											0	0	0	0	0	0
	rfu : xylhe	NeHa	15.6	0.38	18.5	0.54	0.9744	5	4	1	yellow	different	2.5	2.5	1	1	1.75	1.66667
		NeHe	15.6	0.38	18.5	0.54	1.1856	5	4	1	yellow	different	2	2.5	1	1	1.625
		TrAt	6.7	0.38	20	0.54	0.0578	2	5	3	yellow	different	3	1.5	1	1	1.625
	xp_018 : xp_025	none											0	0	0	0	0	0
	xp_018 : xylhe	NeHa	6.4	0.15	18.5	0.54	1.806	5	4	1	yellow	somewhat similar	1.5	2.5	1	1.5	1.625	1.5
		NeHe	6.4	0.15	18.5	0.54	1.806	5	4	1	yellow	somewhat similar	1.5	2.5	1	1.5	1.625
		TrAt	20.9	0.15	20	0.54	1.533	10	5	5	yellow	somewhat similar	1.5	1	1	1.5	1.25
	xp_025 : xylhe	none											0	0	0	0	0	0
32	penvul : xp_0183	none											0	0	0	0	0	0	0.458333
	penvul : xp_0245	CaSp	0.58		20.04		19.46	3	8	5	green	somewhat similar	1	1	2	1.5	1.375	1.375
		MeBi	0.56		10.34		9.78	4	9	5	green	somewhat similar	1	1	2	1.5	1.375
	xp_0183 : xp_0245	none											0	0	0	0	0	0
33	amore : colny	CoOr	13.6	0.25	11	0.15	0.583333	7	1	6	green	similar	2.5	1	2	2	1.875	1.83333	0.679167
		CoSa	13.6	0.25	4.4	0.15	0.913333	8	1	7	green	similar	2.5	1	2	2	1.875
		CoSi	13.8	0.25	0.7	0.15	1.115	8	1	7	green	similar	2	1	2	2	1.75
	amore : ryo	none											0	0	0	0	0	0
	amore : xp_007	BoCi	9.2	0.25	20.7	0.24	0.889333	7	10	3	green	similar	2.5	1.5	2	2	2	2
		BoEl	9.1	0.25	20.7	0.24	0.897667	4	11	7	green	similar	2.5	1	2	2	1.875
		BoHy	9.1	0.25	20.6	0.24	0.889667	7	10	3	green	similar	2.5	1.5	2	2	2
		BoPa	9.1	0.25	20.7	0.24	0.897667	6	10	4	green	similar	2.5	1	2	2	1.875
		BoPo	9.2	0.25	20.7	0.24	0.889333	6	11	5	green	similar	2.5	1	2	2	1.875
		BoTu	9.1	0.25	20.5	0.24	0.881667	7	8	1	green	similar	2.5	2.5	2	2	2.25
		PhAl	12.1	0.25	14.5	0.24	0.151667	4	2	2	green	similar	3	2	2	2	2.25
		PhSc	11.1	0.25	19.9	0.24	0.667	5	6	1	yellow	similar	2.5	2.5	1	2	2
		PsDe	9.3	0.25	20.8	0.24	0.889	3	7	4	green	similar	2.5	1	2	2	1.875
	amore : xp_014	PhAl	12.1	0.25	11.7	0.1	0.618333	4	6	2	yellow	somewhat similar	2.5	2	1	1.5	1.75	1.75
	colny : ryo	none											0	0	0	0	0	0
	colny : xp_007	none											0	0	0	0	0	0
	colny : xp_014	none											0	0	0	0	0	0
	ryo : xp_007	none											0	0	0	0	0	0
	ryo : xp_014	none											0	0	0	0	0	0
	xp_007 : xp_014	AsOr	20.1	0.34	8.7	0.07	2.075	8	4	4	yellow	different	1	1	1	1	1	1.20833
		PaVa	19.4	0.34	7.1	0.07	2.033	9	7	2	yellow	different	1	2	1	1	1.25
		PhAl	14.5	0.24	11.7	0.1	0.77	2	6	4	yellow	different	2.5	1	1	1	1.375
34	capse : hypco	none											0	0	0	0	0	0	0.502083
	capse : venin	none											0	0	0	0	0	0
	capse : xp_01	none											0	0	0	0	0	0
	capse : xp_02	AsCo	21.5	0.16	4.6	0.24	0.778667	6	5	1	green	different	2.5	2.5	2	1	2	1.85417
		AsFi	20.5	0.16	0.1	0.24	1.08533	8	1	7	green	different	2	1	2	1	1.5
		AsHo	19.3	0.16	1.1	0.24	0.941333	7	2	5	green	different	2.5	1	2	1	1.625
		AsIb	19.8	0.16	5	0.24	0.656	5	4	1	green	different	2.5	2.5	2	1	2
		AsNi	21.9	0.16	5.2	0.24	0.752	7	6	1	green	different	2.5	2.5	2	1	2
		AsPh	22	0.16	4.7	0.24	0.797333	7	6	1	green	different	2.5	2.5	2	1	2
	hypco : venin	none											0	0	0	0	0	0
	hypco : xp_01	CoNy	15.3	0.19	12.2	0.24	0.007	8	5	3	green	same	3	1.5	2	3	2.375	1.97917
		CoTo	15.1	0.19	11.6	0.24	0.0283333	7	9	2	green	same	3	2	2	3	2.5
		EuLa	10.5	0.19	11.1	0.24	0.223	4	7	3	green	same	3	1.5	2	3	2.375
		NeHa	19.1	0.19	4.1	0.24	0.881667	10	4	6	green	very similar	2.5	1	2	2.5	2
		NeHe	19.1	0.19	4.1	0.24	0.881667	10	4	6	green	very similar	2.5	1	2	2.5	2
		ToOp	16.5	0.19	14	0.24	0.075	8	7	1	green	same	3	2.5	2	3	2.625
		TrAr	19.2	0.19	14.5	0.24	0.056	10	9	1	green	same	3	2.5	2	3	2.625
		TrAs	19.4	0.19	15.1	0.24	0.0206667	12	9	3	green	same	3	1.5	2	3	2.375
		TrAt	19.6	0.19	14.9	0.24	0.0493333	12	9	3	green	same	3	1.5	2	3	2.375
		TrHa	19.7	0.19	15.8	0.24	0.0163333	12	10	2	green	same	3	2	2	3	2.5
	hypco : xp_02	none											0	0	0	0	0	0
	venin : xp_01	none											0	0	0	0	0	0
	venin : xp_02	BoEl	8.9	1.8	11.5	0.24	4.42	2	7	5	yellow	different	1	1	1	1	1	1.1875
		PeCa	7.2	1.8	11	0.24	3.44	7	8	1	yellow	different	1	2.5	1	1	1.375
	xp_01 : xp_02	none											0	0	0	0	0	0
35	ascim : conlig	none											0	0	0	0	0	0	0.70625
	ascim : exode	none											0	0	0	0	0	0
	ascim : phach	none											0	0	0	0	0	0
	ascim : xp_02	none											0	0	0	0	0	0
	conlig : exode	CaSe	15.3	0.32	3.3	0.8	0.752	7	4	3	yellow	different	2.5	1.5	1	1	1.5	1.64583
		ClBa	14.7	0.32	2.7	0.8	0.848	7	4	3	yellow	different	2.5	1.5	1	1	1.5
		ClCa	14.5	0.32	3.2	0.8	0.693333	7	4	3	yellow	different	2.5	1.5	1	1	1.5
		ClIm	14.5	0.32	2.8	0.8	0.8	7	5	2	yellow	different	2.5	2	1	1	1.625
		MeVa	14.2	0.32	7.1	0.8	0.378667	7	6	1	yellow	different	3	2.5	1	1	1.875
		PhSc	16.2	0.32	8.5	0.8	0.538667	7	7	0	yellow	different	2.5	3	1	1	1.875
	conlig : phach	CaSp	17.7	0.32	10.3	0.65	0.343667	7	6	1	yellow	similar	3	2.5	1	2	2.125	2.04167
		MeBi	15.4	0.32	9	0.65	0.307333	7	5	2	yellow	similar	3	2	1	2	2
		MeVa	14.2	0.32	9	0.65	0.435333	7	5	2	yellow	similar	3	2	1	2	2
	conlig : xp_02	NeCr2	14.6	0.32	17.1	0.27	0.0183333	5	8	3	yellow	somewhat similar	3	1.5	1	1.5	1.75	1.75
	exode : phach	MeVa	7.1	0.8	9	0.65	0.0566667	6	4	2	yellow	different	3	2	1	1	1.75	1.625
		XyHe	8	0.8	9.3	0.65	0.118333	6	1	5	yellow	different	3	1	1	1	1.5
	exode : xp_02	none											0	0	0	0	0	0
	phach : xp_02	none											0	0	0	0	0	0
36	colsi : knd	VaDa	3.9	0.51	9.4	0.29	0.245667	1	4	3	green	somewhat similar	3	1.5	2	1.5	2	2	1.09469
	Colsi : paevar	AsFi	10.4	0.51	14	0.12	1.208	8	9	1	yellow	different	2	2.5	1	1	1.625	1.625
	colsi : xp_01	DiAm	7.8	0.51	13.1	0.27	0.147	8	7	1	yellow	somewhat similar	3	2.5	1	1.5	2	1.78125
		HyEc	4.7	0.51	10.7	0.27	0.164	5	8	3	yellow	somewhat similar	3	1.5	1	1.5	1.75
		HySp	4.6	0.51	10.7	0.27	0.181	5	8	3	yellow	somewhat similar	3	1.5	1	1.5	1.75
		VaDa	3.9	0.51	10.8	0.27	0.309	1	6	5	yellow	somewhat similar	3	1	1	1.5	1.625
	colsi : xp_02	none											0	0	0	0	0	0
	knd : paevar	none											0	0	0	0	0	0
	knd : xp_01	CoSi	10.7	0.29	11	0.27	0.0443333	6	8	2	green	different	3	2	2	1	2	1.9375
		CoTo	10.2	0.29	10.9	0.27	0.005	5	7	2	green	different	3	2	2	1	2
		MeRi	6.6	0.29	9.8	0.27	0.244	4	5	1	yellow	different	3	2.5	1	1	1.875
		TrLo	9.3	0.29	9.7	0.27	0.026	7	6	1	yellow	different	3	2.5	1	1	1.875
		TrRe	9	0.29	9.9	0.27	0.021	7	6	1	yellow	different	3	2.5	1	1	1.875
		VaDa	9.4	0.29	10.8	0.27	0.0633333	4	6	2	green	different	3	2	2	1	2
	knd : xp_02	CoSa	10.8	0.29	11.7	0.27	0.009	6	9	3	yellow	different	3	1.5	1	1	1.625	1.70312
		CoSi	10.7	0.29	10.6	0.27	0.0803333	6	7	1	yellow	different	3	2.5	1	1	1.875
		CoTo	10.2	0.29	10.2	0.27	0.068	5	6	1	yellow	different	3	2.5	1	1	1.875
		TrAs	8.4	0.29	12.3	0.27	0.295	4	11	7	yellow	different	3	1	1	1	1.5
		TrCi	8.8	0.29	8.3	0.27	0.103667	6	7	1	yellow	different	3	2.5	1	1	1.875
		TrHa	8.9	0.29	10.3	0.27	0.0666667	6	11	5	yellow	different	3	1	1	1	1.5
		TrRe	9	0.29	9.1	0.27	0.051	7	8	1	yellow	different	3	2.5	1	1	1.875
		TrVi	8.5	0.29	10.3	0.27	0.105333	6	11	5	yellow	different	3	1	1	1	1.5
	paevar : xp_01	none											0	0	0	0	0	0
	paevar : xp_02	none											0	0	0	0	0	0
	xp_01 : xp_02	CoOr	11.2	0.27	12.4	0.27	0.108	8	8	0	yellow	different	3	3	1	1	2	1.9
		CoSi	11	0.27	10.6	0.27	0.036	8	7	1	yellow	different	3	2.5	1	1	1.875
		CoTo	10.9	0.27	10.2	0.27	0.063	7	6	1	yellow	different	3	2.5	1	1	1.875
		FuOx	1.1	0.27	0.2	0.27	0.081	4	3	1	green	different	3	2.5	2	1	2.125
		FuPr	1.2	0.27	0	0.27	0.108	5	1	4	green	different	3	1	2	1	1.75
		FuPs	0.2	0.27	1.9	0.27	0.153	1	5	4	green	different	3	1	2	1	1.75
		FuVe	1.3	0.27	0.7	0.27	0.054	3	2	1	green	different	3	2.5	2	1	2.125
		NeHa	2.2	0.27	5.6	0.27	0.306	4	7	3	green	different	3	1.5	2	1	1.875
		NeHe	2.2	0.27	5.6	0.27	0.306	4	7	3	green	different	3	1.5	2	1	1.875
		TrRe	9.9	0.27	9.1	0.27	0.072	6	8	2	yellow	different	3	2	1	1	1.75
37	chagl : corca1	none											0	0	0	0	0	0	0.53125
	chagl : kid67	MeAc	1.07		0.02		1.05	7	4	3	yellow	somewhat similar	2	1.5	1	1.5	1.5	1.6875
		MeAl	1.11		0.08		1.03	5	5	0	yellow	somewhat similar	2	3	1	1.5	1.875
		MeBr	1.06		0		1.06	6	3	3	yellow	somewhat similar	2	1.5	1	1.5	1.5
		MeGu	1.06		0		1.06	7	3	4	yellow	somewhat similar	2	1	1	1.5	1.375
		FuVe	1.09		0.48		0.61	9	10	1	yellow	somewhat similar	2.5	2.5	1	1.5	1.875
		FuFu	1.09		0.49		0.6	9	11	2	yellow	somewhat similar	2.5	2	1	1.5	1.75
		FuOx	1.09		0.48		0.61	9	10	1	yellow	somewhat similar	2.5	2.5	1	1.5	1.875
		TrAs	1.16		0.43		0.73	9	11	2	yellow	somewhat similar	2.5	2	1	1.5	1.75
		TrAr	1.13		0.41		0.72	7	10	3	yellow	somewhat similar	2.5	1.5	1	1.5	1.625
		TrAt	1.17		0.44		0.73	9	11	2	yellow	somewhat similar	2.5	2	1	1.5	1.75
	chagl : phach1	none											0	0	0	0	0	0
	corca1: kid67	none											0	0	0	0	0	0
	corca1: phach1	AiTe	0.47		1.58		1.11	4	9	5	yellow	different	2	1	1	1	1.25	1.5
		BoDo	0.88		1.28		0.4	5	7	2	yellow	different	3	2	1	1	1.75
		CaPo	1.01		1.18		0.17	6	5	1	yellow	different	3	2.5	1	1	1.875
		CoVi	0.47		1.61		1.14	4	8	4	yellow	different	2	1	1	1	1.25
		CoHe	0.48		1.61		1.13	4	8	4	yellow	different	2	1	1	1	1.25
		GlSt	0.54		1.2		0.66	3	5	2	yellow	different	2.5	2	1	1	1.625
		PeMa	0.36		1.61		1.25	1	7	6	yellow	different	2	1	1	1	1.25
		VeIn	1.3		1.37		0.07	5	7	2	yellow	different	3	2	1	1	1.75
	kid67 : phach1	none											0	0	0	0	0	0
38	ptb80 : ryo62	none											0	0	0	0	0	0	0.976389
	ptb80 : xp_003	CoNy	14.3	1.16	12.2	0.47	3.618	8	6	2	yellow	different	1	2	1	1	1.25	1.20833
		CoOr	13.9	1.16	11.4	0.47	3.58867	6	5	1	yellow	different	1	2.5	1	1	1.375
		CoSi	14.3	1.16	12.2	0.47	3.618	8	6	2	yellow	different	1	2	1	1	1.25
		FuOx	13.6	1.16	5.3	0.47	4.42833	7	5	2	yellow	different	1	2	1	1	1.25
		FuPs	13.5	1.16	5.3	0.47	4.38967	6	4	2	yellow	different	1	2	1	1	1.25
		FuPr	13.6	1.16	5.2	0.47	4.444	9	4	5	yellow	different	1	1	1	1	1
		FuVe	13.7	1.16	5.3	0.47	4.467	8	5	3	yellow	different	1	1.5	1	1	1.125
		ToPa	11.6	1.16	10.5	0.47	2.84033	5	6	1	yellow	different	1	2.5	1	1	1.375
		NeHa	13.8	1.16	0	0.47	5.336	6	1	5	yellow	different	1	1	1	1	1
	ptb80 : xp_013	CoNy	17	0.97	10.7	0.67	3.107	8	8	0	yellow	somewhat similar	1	3	1	1.5	1.625	1.625
		CoOr	16.5	0.97	11.5	0.67	2.76667	6	8	2	yellow	somewhat similar	1	2	1	1.5	1.375
		CoSi	17	0.97	11	0.67	3.04	8	8	0	yellow	somewhat similar	1	3	1	1.5	1.625
		FuPs	16.3	0.97	11.9	0.67	2.61267	6	6	0	yellow	somewhat similar	1	3	1	1.5	1.625
		TrHa	3.4	0.97	0.8	0.67	0.920667	5	1	4	green	similar	2.5	1	2	2	1.875
	ryo62 : xp_003	none											0	0	0	0	0	0
	ryo62 : xp_013	AlGa	0.1	0.54	10.4	0.67	2.30467	2	8	6	yellow	different	1	1	1	1	1	1.275
		CoCa	5.7	0.54	10.7	0.67	1.36367	4	7	3	yellow	different	2	1.5	1	1	1.375
		CoHe	2	0.54	10.7	0.67	2.02967	3	6	3	yellow	different	1	1.5	1	1	1.125
		ExSp	10.7	0.54	9.4	0.67	0.173333	8	2	6	yellow	different	3	1	1	1	1.5
		PeMa	6.2	0.54	10.6	0.67	1.25133	4	7	3	yellow	different	2	1.5	1	1	1.375
	xp_003 : xp_013	CoNy	12.1	0.48	11.3	0.67	0.587667	6	8	2	yellow	similar	2.5	2	1	2	1.875	1.75
		CoOr	11.3	0.48	12	0.67	0.872	5	8	3	yellow	similar	2.5	1.5	1	2	1.75
		CoSi	12.1	0.48	11.6	0.67	0.654667	6	8	2	yellow	similar	2.5	2	1	2	1.875
		FuGr	5.4	0.48	11.9	0.67	1.79367	4	6	2	yellow	similar	1.5	2	1	2	1.625
		FuPs	5.4	0.48	11.9	0.67	1.79367	4	6	2	yellow	similar	1.5	2	1	2	1.625
39	cadsp : dalec	NeHa	21.2	0.39	9.2	1.81	1.6768	7	7	0	yellow	somewhat similar	1.5	3	1	1.5	1.75	1.75	1.13125
		NeHe	21.2	0.39	9.2	1.81	1.6768	7	7	0	yellow	somewhat similar	1.5	3	1	1.5	1.75
	cadsp : kil	TrCi	22.1	0.39	16.8	0.25	0.8838	7	9	2	yellow	somewhat similar	2.5	2	1	1.5	1.75	1.75
	cadsp : thv16	AmRe	18.9	0.17	9.3	0.3	0.0846	2	8	6	green	different	3	1	2	1	1.75	1.75
		BoCi	21.1	0.17	0	0.3	0.7174	4	2	2	green	different	2.5	2	2	1	1.875
		BoPa	21.6	0.17	0	0.3	0.7344	7	2	5	green	different	2.5	1	2	1	1.625
		BoPo	21.7	0.17	0.1	0.3	0.7318	5	3	2	green	different	2.5	2	2	1	1.875
		BoTu	21.9	0.17	0	0.3	0.7446	8	2	6	green	different	2.5	1	2	1	1.625
		MeBi	14.2	0.17	8.6	0.3	0.0332	3	7	4	green	different	3	1	2	1	1.75
		MeVa	13.7	0.17	8.5	0.3	0.0442	3	7	4	green	different	3	1	2	1	1.75
		OiMa	22.2	0.17	11.7	0.3	0.0528	2	8	6	green	different	3	1	2	1	1.75
		PhSc	19.8	0.17	9.2	0.3	0.1212	4	8	4	green	different	3	1	2	1	1.75
	cadsp : thv50	BoCi	21.1	0.17	29.4	0.17	0.2822	4	4	0	green	different	3	3	2	1	2.25	1.875
		BoHy	21.6	0.17	14.2	0.17	0.2516	7	2	5	green	different	3	1	2	1	1.75
		BoPa	21.6	0.17	14.8	0.17	0.2312	7	2	5	green	different	3	1	2	1	1.75
		BoPo	21.7	0.17	23.9	0.17	0.0748	6	3	3	green	different	3	1.5	2	1	1.875
		BoTu	21.9	0.17	18.1	0.17	0.1292	8	2	6	green	different	3	1	2	1	1.75
	dalec : kil	none											0	0	0	0	0	0
	dalec : thv16	none											0	0	0	0	0	0
	dalec : thv50	none											0	0	0	0	0	0
	kil : thv16	GlSt	15.3	0.25	14.8	0.3	0.123	7	4	3	yellow	somewhat similar	3	1.5	1	1.5	1.75	1.75
	kil : thv50	none											0	0	0	0	0	0
	thv16 : thv50	BoCi	0	0.3	29.4	0.17	0.9996	2	4	2	green	similar	2.5	2	2	2	2.125	2.4375
		BoPa	0	0.3	14.8	0.17	0.5032	2	2	0	blue	similar	2.5	3	3	2	2.625
		BoPo	0.1	0.3	23.9	0.17	0.8066	3	3	0	green	similar	2.5	3	2	2	2.375
		BoTu	0	0.3	18.1	0.17	0.6154	2	2	0	blue	similar	2.5	3	3	2	2.625
40	acrchr : claba	none											0	0	0	0	0	0	0.437626
	acrchr : melva	none											0	0	0	0	0	0
	acrchr : monha	none											0	0	0	0	0	0
	acrchr : oaa	FuFu	20.2	0.45	16	0.2	1.178	7	5	2	yellow	different	2	2	1	1	1.5	1.39773
		FuGr	20.2	0.45	17.2	0.2	1.13	4	6	2	yellow	different	2	2	1	1	1.5
		MeAc	17.4	0.45	5.5	0.2	1.346	6	2	4	yellow	different	2	1	1	1	1.25
		MeAl	19	0.45	8	0.2	1.39	5	2	3	yellow	different	2	1.5	1	1	1.375
		MeAn	17	0.45	6.3	0.2	1.278	9	5	4	yellow	different	2	1	1	1	1.25
		MeBr	17.1	0.45	6.1	0.2	1.295	8	4	4	yellow	different	2	1	1	1	1.25
		MeGu	17	0.45	6.1	0.2	1.286	8	6	2	yellow	different	2	2	1	1	1.5
		MeMa	17.1	0.45	5.9	0.2	1.303	8	3	5	yellow	different	2	1	1	1	1.25
		MeRo	17	0.45	6.2	0.2	1.282	9	6	3	yellow	different	2	1.5	1	1	1.375
		ToPa	15.4	0.45	11.9	0.2	0.91	4	3	1	yellow	different	2.5	2.5	1	1	1.75
		TrAr	14.5	0.45	16.7	0.2	0.637	1	8	7	yellow	different	2.5	1	1	1	1.375
	acrchr : paevar	none											0	0	0	0	0	0
	claba : melva	CaSe	2.3	1.8	28.3	0.82	3.8132	3	6	3	yellow	different	1	1.5	1	1	1.125	1.125
	claba : monha	none											0	0	0	0	0	0
	claba : oaa	none											0	0	0	0	0	0
	claba : paevar	PaVa	15.5	1.8	0	0.08	5.58	7	1	6	green	different	1	1	2	1	1.25	1.47917
		PeCa	14.8	1.8	13.3	0.08	5.1152	8	6	2	green	different	1	2	2	1	1.5
		PeEx	14.9	1.8	14.3	0.08	5.1352	10	8	2	green	different	1	2	2	1	1.5
		PeNa	15	1.8	15	0.08	5.16	10	9	1	green	different	1	2.5	2	1	1.625
		PeOx	15.8	1.8	10.9	0.08	5.5136	7	5	2	green	different	1	2	2	1	1.5
		PeVu	15	1.8	16.7	0.08	5.1328	10	8	2	green	different	1	2	2	1	1.5
	melva : monha	CaSp	21.8	0.59	10.9	1.97	1.7222	4	7	3	yellow	somewhat similar	1.5	1.5	1	1.5	1.375	1.4375
		PhSc	21.8	0.59	10.8	1.97	1.6828	5	7	2	yellow	somewhat similar	1.5	2	1	1.5	1.5
	melva : oaa	none											0	0	0	0	0	0
	melva : paevar	ClGr	23.7	0.9	13.7	0.08	4.0468	5	2	3	yellow	different	1	1.5	1	1	1.125	1.125
	monha : oaa	none											0	0	0	0	0	0
	monha : paevar	none											0	0	0	0	0	0
	oaa : paevar	none											0	0	0	0	0	0
41	arb_038 : claim1	PaVa1	16.5	0.39	18.5	0.38	0.119	5	8	3	yellow	somewhat similar	3	1.5	1	1.5	1.75	1.625	1.15208
		PaVa2	18.2	0.39	18.5	0.38	0.0136	5	8	3	yellow	somewhat similar	3	1.5	1	1.5	1.75
		PeRo	20.5	0.39	24.7	0.38	0.2782	6	11	5	yellow	somewhat similar	3	1	1	1.5	1.625
		PeEx	23.8	0.39	25	0.38	0.0436	8	11	3	yellow	somewhat similar	3	1.5	1	1.5	1.75
		TrRu	2.1	0.39	23.9	0.38	1.6526	1	9	8	yellow	somewhat similar	1.5	1	1	1.5	1.25
	arb_038 : neucr	AsFl	17	0.39	19.8	0.24	0.3756	7	4	3	yellow	somewhat similar	3	1.5	1	1.5	1.75	1.8125
		AsFu	15	0.39	19.8	0.24	0.2196	6	4	2	yellow	somewhat similar	3	2	1	1.5	1.875
	arb_038 : rdk4	AsCo	15.8	0.39	0.3	0.2	1.2204	10	2	8	green	different	2	1	2	1	1.5	1.625
		AsFi	15.6	0.39	4	0.2	1.0568	10	6	4	green	different	2	1	2	1	1.5
		AsFl	17	0.39	6.8	0.2	1.054	7	6	1	green	different	2	2.5	2	1	1.875
		AsFu	15	0.39	7.2	0.2	0.882	6	6	0	green	different	2.5	3	2	1	2.125
		AsHo	15.6	0.39	4.6	0.2	1.0328	9	5	4	green	different	2	1	2	1	1.5
		AsJo	15.5	0.39	4	0.2	1.049	10	6	4	green	different	2	1	2	1	1.5
		AsIb	15.2	0.39	2.2	0.2	1.0976	9	3	6	green	different	2	1	2	1	1.5
		AsNi	15	0.39	0	0.2	1.17	11	1	10	green	different	2	1	2	1	1.5
		PaVa	16.5	0.39	17.6	0.2	0.583	5	8	3	green	different	2.5	1.5	2	1	1.75
		PaVa2	18.2	0.39	17.6	0.2	0.7156	5	8	3	green	different	2.5	1.5	2	1	1.75
		PeCa	21.6	0.39	15.9	0.2	1.0488	7	11	4	green	different	2	1	2	1	1.5
		PeEx	23.8	0.39	16	0.2	1.2164	8	12	4	green	different	2	1	2	1	1.5
		PeNa	21.9	0.39	16.4	0.2	1.0522	9	12	3	green	different	2	1.5	2	1	1.625
		PeRo	20.5	0.39	16.2	0.2	0.951	6	11	5	green	different	2.5	1	2	1	1.625
	arb_038 : xp_007	none											0	0	0	0	0	0
	claim1 : neucr	none											0	0	0	0	0	0
	claim1 : rdk4	PaVa	18.5	0.38	17.6	0.2	0.702	8	8	0	green	similar	2.5	3	2	2	2.375	2.175
		PeCh	24.3	0.38	17	0.2	1.1668	10	12	2	green	similar	2	2	2	2	2
		PeEx	25	0.38	16	0.2	1.26	11	12	1	green	similar	2	2.5	2	2	2.125
		PeOx	23.2	0.38	16	0.2	1.1232	9	8	1	green	similar	2	2.5	2	2	2.125
		PeRo	24.7	0.38	16.2	0.2	1.2292	11	11	0	green	similar	2	3	2	2	2.25
	claim1 : xp_007	none											0	0	0	0	0	0
	neucr : rdk4	AsFl	19.8	0.24	6.8	0.2	0.6784	5	6	1	yellow	somewhat similar	2.5	2.5	1	1.5	1.875	1.83333
		AsFu	19.8	0.24	7.2	0.2	0.6624	4	6	2	yellow	somewhat similar	2.5	2	1	1.5	1.75
		AsOr	19.8	0.24	6.8	0.2	0.6784	5	6	1	yellow	somewhat similar	2.5	2.5	1	1.5	1.875
	neucr : xp_007	FuOx	17.1	0.24	31	0.12	0.0768	7	7	0	green	similar	3	3	2	2	2.5	2.45
		FuPs	17.4	0.24	31.8	0.12	0.072	6	7	1	green	similar	3	2.5	2	2	2.375
		FuVe	17.1	0.24	31.2	0.12	0.072	8	7	1	green	similar	3	2.5	2	2	2.375
		NeHa	16.5	0.24	29.9	0.12	0.0744	6	6	0	green	similar	3	3	2	2	2.5
		NeHe	16.5	0.24	29.9	0.12	0.0744	6	6	0	green	similar	3	3	2	2	2.5
	rdk4 : xp_007	none											0	0	0	0	0	0
42	hgy_1_262 : xp_0187	none											0	0	0	0	0	0	0.492424
	hgy_1_262 : xp_0247	none											0	0	0	0	0	0
	xp_0187 : xp_0247	FuOx	0.1		0.13		0.03	3	5	2	green	different	3	2	2	1	2	1.47727
		FuPr	0.06		0.13		0.07	2	5	3	green	different	3	1.5	2	1	1.875
		MeBr	2.5		0.13		2.37	8	10	2	green	different	1	2	2	1	1.5
		MeRi	2.07		0.13		1.94	8	7	1	green	different	1.5	2.5	2	1	1.75
		ToOp	2.22		0.1		2.12	7	6	1	green	different	1	2.5	2	1	1.625
		TrAs	2.7		0.02		2.68	9	5	4	green	different	1	1	2	1	1.25
		TrAr	2.64		0.01		2.63	9	4	5	green	different	1	1	2	1	1.25
		TrCi	2.56		0.01		2.55	8	3	5	green	different	1	1	2	1	1.25
		TrRe	2.61		0.02		2.59	9	4	5	green	different	1	1	2	1	1.25
		TrLo	2.59		0.01		2.58	9	4	5	green	different	1	1	2	1	1.25
		TrVi	2.58		0		2.58	9	1	8	green	different	1	1	2	1	1.25
43	claim1 : hgy_1	DaEs	28.1	0.37	22.7	7.97	34.1044	10	7	3	yellow	different	1	1.5	1	1	1.125	1.125	1.01771
		PsVe	27.9	0.37	22.2	7.97	33.3222	10	7	3	yellow	different	1	1.5	1	1	1.125
	claim1 : xp_001	none											0	0	0	0	0	0
	claim1 : xp_0255	none											0	0	0	0	0	0
	hgy_1 : xp_001	AsCo	20.3	7.99	23.3	0.49	30.156	5	6	1	yellow	different	1	2.5	1	1	1.375	1.275
		AsNi	20.3	7.99	22.9	0.49	30.1952	6	7	1	yellow	different	1	2.5	1	1	1.375
		AsPh	20.3	7.99	22.9	0.49	30.1952	6	7	1	yellow	different	1	2.5	1	1	1.375
		MeVa	22	7.99	21	0.49	33.098	7	3	4	yellow	different	1	1	1	1	1
		PhSc	22.1	7.99	21.6	0.49	33.199	6	4	2	yellow	different	1	2	1	1	1.25
	hgy_1 : xp_0225	AsCo	20.3	7.99	14.2	0.38	31.3602	5	4	1	green	somewhat similar	1	2.5	2	1.5	1.75	1.675
		AsIb	20.2	7.99	13.7	0.38	31.2384	4	3	1	green	somewhat similar	1	2.5	2	1.5	1.75
		AsOr	19.5	7.99	19.2	0.38	29.7018	2	5	3	green	somewhat similar	1	1.5	2	1.5	1.5
		AsPh	20.3	7.99	14.3	0.38	31.3526	6	4	2	green	somewhat similar	1	2	2	1.5	1.625
		PaVa	37.5	7.99	34.7	0.38	57.2878	5	6	1	green	somewhat similar	1	2.5	2	1.5	1.75
	xp_001 : xp_0225	AsCo	23.3	0.49	14.2	0.38	1.2042	6	4	2	green	similar	2	2	2	2	2	2.03125
		AsFi	17.5	0.49	8.2	0.29	1.2394	3	2	1	green	similar	2	2.5	2	2	2.125
		AsJo	17.3	0.49	8.4	0.29	1.2082	3	2	1	green	similar	2	2.5	2	2	2.125
		AsPh	22.9	0.49	14.3	0.38	1.1574	7	4	3	green	similar	2	1.5	2	2	1.875
44	magpo : paevar	none											0	0	0	0	0	0	0.60677
	magpo : verda	GaGr	27.6	0.46	18.6	0.64	0.1584	6	7	1	green	similar	3	2.5	2	2	2.375	2.125
		MaPo	26.9	0.46	18.5	0.64	0.1068	6	7	1	green	similar	3	2.5	2	2	2.375
		NeCr2	41.8	0.46	18	0.64	1.5416	6	6	0	yellow	similar	1.5	3	1	2	1.875
		NeTe	38	0.46	18	0.64	1.192	6	7	1	yellow	similar	2	2.5	1	2	1.875
	magpo : verga	GlSt	23.5	0.53	16.2	1.24	1.5266	6	5	1	green	somewhat similar	1.5	2.5	2	1.5	1.875	1.875
		NeCr2	36.5	0.53	29.9	1.24	3.5462	6	6	0	green	somewhat similar	1	3	2	1.5	1.875
	magpo : xp_001	none											0	0	0	0	0	0
	magpo : xp_014	none											0	0	0	0	0	0
	magpo : xp_024	none											0	0	0	0	0	0
	paevar : verda	none											0	0	0	0	0	0
	paevar : verga	none											0	0	0	0	0	0
	paevar : xp_001	AsCo	16.2	0.31	1	0.48	0.9084	9	2	7	green	different	2.5	1	2	1	1.625	1.84559
		AsFi	16.5	0.31	13.1	0.48	0.2346	8	5	3	green	different	3	1.5	2	1	1.875
		AsFl	15.1	0.31	7.7	0.5	0.1662	5	7	2	green	different	3	2	2	1	2
		AsFu	16.4	0.31	8.1	0.5	0.2068	6	6	0	green	different	3	3	2	1	2.25
		AsIb	15.5	0.31	3.6	0.48	0.6154	8	3	5	green	different	2.5	1	2	1	1.625
		AsJo	16.6	0.31	11.1	0.48	0.0364	8	6	2	green	different	3	2	2	1	2
		AsOr	15.1	0.31	7.7	0.5	0.1662	5	7	2	green	different	3	2	2	1	2
		AsTe	15.3	0.31	8.8	0.48	0.1038	5	6	1	green	different	3	2.5	2	1	2.125
		PaVa	0	0.31	18.8	0.5	1.88	1	7	6	green	different	1.5	1	2	1	1.375
		PeCa	16	0.31	13	0.5	0.308	8	12	4	green	different	3	1	2	1	1.75
		PeCh	15.9	0.31	15.1	0.5	0.5242	7	14	7	green	different	2.5	1	2	1	1.625
		PeDi	17	0.31	13.4	0.48	0.2324	9	9	0	green	different	3	3	2	1	2.25
		PeEx	16.3	0.31	12.9	0.5	0.2794	9	11	2	green	different	3	2	2	1	2
		PeNa	15.9	0.31	15	0.5	0.5142	7	14	7	green	different	2.5	1	2	1	1.625
		PeOx	18.2	0.31	14.7	0.5	0.3416	4	8	4	green	different	3	1	2	1	1.75
		PeRo	17	0.31	13.4	0.5	0.286	5	10	5	green	different	3	1	2	1	1.75
		PeVu	17	0.31	14.5	0.5	0.396	7	13	6	green	different	3	1	2	1	1.75
	paevar : xp_014	AsCo	16.2	0.31	18	0.42	0.5076	9	11	2	green	different	2.5	2	2	1	1.875	1.8125
		AsFl	15.1	0.31	15.4	0.42	0.3574	5	9	4	green	different	3	1	2	1	1.75
		AsFu	16.4	0.31	14.7	0.42	0.218	6	7	1	green	different	3	2.5	2	1	2.125
		AsIb	15.5	0.31	18.8	0.42	0.6182	8	10	2	green	different	2.5	2	2	1	1.875
		AsNi	16	0.31	18.2	0.42	0.5368	9	12	3	green	different	2.5	1.5	2	1	1.75
		AsOr	15.1	0.31	15.4	0.42	0.3574	5	9	4	green	different	3	1	2	1	1.75
		PaVa	0	0.31	19.4	0.42	1.6296	1	10	9	green	different	1.5	1	2	1	1.375
		PeCa	16	0.31	1.7	0.42	0.8492	8	2	6	green	different	2.5	1	2	1	1.625
		PeCh	15.9	0.31	2.4	0.42	0.7842	7	6	1	green	different	2.5	2.5	2	1	2
		PeEx	16.3	0.31	1.3	0.42	0.9014	9	1	8	green	different	2.5	1	2	1	1.625
		PeNa	15.9	0.31	2.2	0.42	0.801	7	5	2	green	different	2.5	2	2	1	1.875
		PeOx	18.2	0.31	18.1	0.42	0.392	4	6	2	green	different	3	2	2	1	2
		PeRo	17	0.31	2.3	0.42	0.8608	5	3	2	green	different	2.5	2	2	1	1.875
		PeVu	17	0.31	2.7	0.42	0.8272	7	5	2	green	different	2.5	2	2	1	1.875
	paevar : xp_024	none											0	0	0	0	0	0
	verda : verga	HyEc	22.5	0.64	30.2	1.24	4.6096	6	7	1	green	different	1	2.5	2	1	1.625	1.66667
		HySp	22.5	0.64	30.2	1.24	4.6096	6	7	1	green	different	1	2.5	2	1	1.625
		NeCr2	18	0.64	29.9	1.24	5.1112	6	6	0	green	different	1	3	2	1	1.75
	verda : xp_001	none											0	0	0	0	0	0
	verda : xp_014	none											0	0	0	0	0	0
	verda : xp_024	CoAp	18.5	0.64	18.5	0.36	1.036	5	7	2	green	somewhat similar	2	2	2	1.5	1.875	1.76562
		CoNy	9.4	0.64	16.3	0.36	0.0296	5	11	6	green	somewhat similar	3	1	2	1.5	1.875
		CoOr	9.4	0.64	14.6	0.36	0.152	3	8	5	green	somewhat similar	3	1	2	1.5	1.875
		CoSa	9.4	0.64	16.6	0.36	0.008	4	10	6	green	somewhat similar	3	1	2	1.5	1.875
		CoSi	9.4	0.64	16.4	0.36	0.0224	5	11	6	green	somewhat similar	3	1	2	1.5	1.875
		CoTo	9.2	0.64	14.8	0.36	0.112	2	9	7	green	somewhat similar	3	1	2	1.5	1.875
		ToOp	22	0.64	6.4	0.36	2.3552	3	7	4	green	somewhat similar	1	1	2	1.5	1.375
		ToPa	22.4	0.64	7	0.36	2.3632	3	6	3	green	somewhat similar	1	1.5	2	1.5	1.5
	verga : xp_001	none											0	0	0	0	0	0
	verga : xp_014	none											0	0	0	0	0	0
	verga : xp_024	none											0	0	0	0	0	0
	xp_001 : xp_014	AsCo	1	0.48	18	0.42	1.416	2	11	9	green	different	2	1	2	1	1.5	1.65179
		AsFl	7.7	0.5	15.4	0.42	0.5236	7	9	2	green	different	2.5	2	2	1	1.875
		AsFu	8.1	0.5	14.7	0.42	0.4248	6	7	1	green	different	3	2.5	2	1	2.125
		AsIb	3.6	0.48	18.8	0.42	1.2336	3	10	7	green	different	2	1	2	1	1.5
		AsOr	7.7	0.5	15.4	0.42	0.5236	7	9	2	green	different	2.5	2	2	1	1.875
		AsPh	0.1	0.48	18.3	0.42	1.5276	1	12	11	green	different	1.5	1	2	1	1.375
		PaVa	18.8	0.5	19.4	0.42	0.2504	7	10	3	green	different	3	1.5	2	1	1.875
		PeCa	13	0.5	1.7	0.42	1.1572	12	2	10	green	different	2	1	2	1	1.5
		PeCh	15.1	0.5	2.4	0.42	1.3084	14	6	8	green	different	2	1	2	1	1.5
		PeEx	12.9	0.5	1.3	0.42	1.1808	11	1	10	green	different	2	1	2	1	1.5
		PeNa	15	0.5	2.2	0.42	1.3152	14	5	9	green	different	2	1	2	1	1.5
		PeOx	14.7	0.5	18.1	0.42	0.0504	8	6	2	green	different	3	2	2	1	2
		PeRo	13.4	0.5	2.3	0.42	1.1468	10	3	7	green	different	2	1	2	1	1.5
		PeVu	14.5	0.5	2.7	0.42	1.2232	13	5	8	green	different	2	1	2	1	1.5
	xp_001 : xp_024	none											0	0	0	0	0	0
	xp_014 : xp_024	none											0	0	0	0	0	0
45	claim : oaa	none											0	0	0	0	0	0	0.696139
	claim : paevar	AsFl	21.7	0.99	16.5	0.16	3.7686	9	7	2	yellow	different	1	2	1	1	1.25	1.1875
		PaVa	19.2	0.99	0.1	0.16	3.7984	8	3	5	yellow	different	1	1	1	1	1
		PeCa	21.1	0.99	16.9	0.16	3.637	9	8	1	yellow	different	1	2.5	1	1	1.375
		PeDi	21.5	0.99	17.3	0.16	3.7034	10	7	3	yellow	different	1	1.5	1	1	1.125
	claim : xp_013	none											0	0	0	0	0	0
	claim : xp_014	none											0	0	0	0	0	0
	claim : xp_018	none											0	0	0	0	0	0
	claim : xp_025	PaVa	19.2	0.99	16	0.35	2.6816	8	4	4	yellow	different	1	1	1	1	1	1.04167
		PeCa	21.1	0.99	18.1	0.35	2.9108	9	6	3	yellow	different	1	1.5	1	1	1.125
		PeRo	21.4	0.99	19.5	0.35	2.8722	10	6	4	yellow	different	1	1	1	1	1
	oaa : paevar	none											0	0	0	0	0	0
	oaa : xp_013	FuGr	22.4	0.64	11.9	0.42	1.8676	5	4	1	green	different	1.5	2.5	2	1	1.75	1.83333
		FuOx	22.7	0.64	19.4	0.42	1.276	5	5	0	green	different	2	3	2	1	2
		FuPs	22.1	0.64	11.7	0.42	1.846	5	4	1	green	different	1.5	2.5	2	1	1.75
		FuVe	22.1	0.64	21.7	0.42	1.006	6	5	1	green	different	2	2.5	2	1	1.875
		MeGu	6.6	0.64	23.3	0.42	1.1124	5	6	1	green	different	2	2.5	2	1	1.875
		ToOp	20.6	0.64	20.1	0.42	0.9484	4	7	3	green	different	2.5	1.5	2	1	1.75
	oaa : xp_014	FuFu	22.1	0.64	20	0.13	2.3088	7	11	4	blue	similar	1	1	3	2	1.75	2.04808
		FuOx	22.7	0.64	20	0.13	2.3856	5	9	4	blue	similar	1	1	3	2	1.75
		FuPr	22.1	0.64	19.8	0.13	2.314	7	11	4	blue	similar	1	1	3	2	1.75
		FuPs	22.1	0.64	20.9	0.13	2.2854	5	8	3	blue	similar	1	1.5	3	2	1.875
		FuVe	22.1	0.64	20.4	0.13	2.2984	6	10	4	blue	similar	1	1	3	2	1.75
		MeAc	6.3	0.64	2.2	0.13	0.7492	2	3	1	blue	similar	2.5	2.5	3	2	2.5
		MeAl	8.7	0.64	7.3	0.13	0.9238	3	4	1	blue	similar	2.5	2.5	3	2	2.5
		MeAn	6.9	0.64	1.5	0.13	0.8442	6	3	3	blue	similar	2.5	1.5	3	2	2.25
		MeBr	6.8	0.64	1.5	0.13	0.8314	5	4	1	blue	similar	2.5	2.5	3	2	2.5
		MeGu	6.6	0.64	1.2	0.13	0.8136	5	1	4	blue	similar	2.5	1	3	2	2.125
		MeRo	6.8	0.64	1.3	0.13	0.8366	6	4	2	blue	similar	2.5	2	3	2	2.375
		ToOp	20.6	0.64	15.8	0.13	2.226	4	8	4	blue	similar	1	1	3	2	1.75
		ToPa	20.3	0.64	15.3	0.13	2.2006	4	8	4	blue	similar	1	1	3	2	1.75
	oaa : xp_018	FuFu	22.1	0.64	12.4	0.39	1.8616	7	1	6	green	different	1.5	1	2	1	1.375	1.45833
		FuOx	22.7	0.64	12.2	0.39	1.954	5	3	2	green	different	1.5	2	2	1	1.625
		FuPr	22.1	0.64	12.3	0.39	1.8694	7	2	5	green	different	1.5	1	2	1	1.375
	oaa : xp_025	none											0	0	0	0	0	0
	paevar : xp_013	none											0	0	0	0	0	0
	paevar : xp_014	none											0	0	0	0	0	0
	paevar : xp_018	none											0	0	0	0	0	0
	paevar : xp_025	AsCo	16.6	0.16	7.6	0.35	0.0008	9	4	5	green	different	3	1	2	1	1.75	1.8
		AsFi	17	0.16	2.2	0.35	0.39	9	2	7	green	different	3	1	2	1	1.75
		AsIb	16.7	0.16	6.1	0.35	0.1074	8	3	5	green	different	3	1	2	1	1.75
		AsJo	17.2	0.16	2	0.35	0.4104	9	2	7	green	different	3	1	2	1	1.75
		AsNi	16.6	0.16	7.4	0.35	0.0132	10	5	5	green	different	3	1	2	1	1.75
		AsPh	16.6	0.16	7.4	0.35	0.0132	10	5	5	green	different	3	1	2	1	1.75
		PaVa	0.1	0.16	16	0.35	1.1168	3	4	1	yellow	different	2	2.5	1	1	1.625
		PeCa	16.9	0.16	18.1	0.35	0.7262	8	6	2	green	different	2.5	2	2	1	1.875
		PeOx	17.8	0.16	17.2	0.35	0.6344	5	4	1	green	different	2.5	2.5	2	1	2
		PeVu	17	0.16	17.5	0.35	0.681	6	5	1	green	different	2.5	2.5	2	1	2
	xp_013 : xp_014	FuOx	19.4	0.42	20	0.13	1.1096	5	9	4	green	different	2	1	2	1	1.5	1.75
		FuPs	11.7	0.42	20.9	0.13	0.4394	4	8	4	green	different	3	1	2	1	1.75
		FuVe	21.7	0.42	20.4	0.13	1.2924	5	10	5	green	different	2	1	2	1	1.5
		MeGu	23.3	0.42	1.2	0.13	1.926	6	5	1	green	different	1.5	2.5	2	1	1.75
		ToOp	20.1	0.42	15.8	0.13	1.2776	7	4	3	green	different	2	1.5	2	1	1.625
		TrAs	15.5	0.49	14.9	0.13	1.1316	8	8	0	green	different	2	3	2	1	2
		TrAt	17.6	0.49	15.5	0.13	1.3218	8	8	0	green	different	2	3	2	1	2
		TrHa	16.4	0.49	15.5	0.13	1.2042	7	8	1	green	different	2	2.5	2	1	1.875
	xp_013 : xp_018	FuOx	19.4	0.42	12.2	0.39	0.678	5	3	2	green	somewhat similar	2.5	2	2	1.5	2	2
	xp_013 : xp_025	none											0	0	0	0	0	0
	xp_014 : xp_018	FuFu	20	0.13	12.4	0.39	0.4472	11	1	10	yellow	different	3	1	1	1	1.5	1.5
		FuOx	20	0.13	12.2	0.39	0.4316	9	3	6	yellow	different	3	1	1	1	1.5
		FuPr	19.8	0.13	12.3	0.39	0.4446	11	2	9	yellow	different	3	1	1	1	1.5
	xp_014 : xp_025	none											0	0	0	0	0	0
	xp_018 : xp_025	none											0	0	0	0	0	0
46	ascim1 : necha2	none											0	0	0	0	0	0	1.10675
	ascim1 : neute	none											0	0	0	0	0	0
	ascim1 : verga1	BoTu	8.4	8.46	21.5	0.16	13.5248	8	6	2	yellow	different	1	2	1	1	1.25	1.25
	ascim1 : xp_003	none											0	0	0	0	0	0
	ascim1 : xp_018	none											0	0	0	0	0	0
	ascim1 : xp_023	none											0	0	0	0	0	0
	ascim1 : xp_024	none											0	0	0	0	0	0
	necha2 : neute	NeHe	0	0.38	35.3	0.18	1.2708	1	11	10	yellow	different	2	1	1	1	1.25	1.25
	necha2 : verga1	none											0	0	0	0	0	0
	necha2 : xp_003	FuFu	10.3	0.38	9.1	3.18	5.0048	7	5	2	yellow	somewhat similar	1	2	1	1.5	1.375	1.27083
		FuOx	10.3	0.38	9.3	3.18	5.132	5	5	0	yellow	somewhat similar	1	3	1	1.5	1.625
		FuOx2	13.4	0.38	9.5	3.18	5.0236	5	9	4	yellow	somewhat similar	1	1	1	1.5	1.125
		FuOx3	15.2	0.38	10	3.18	5.2048	5	8	3	yellow	somewhat similar	1	1.5	1	1.5	1.25
		NeHe	0	0.38	8.2	3.18	5.2152	1	5	4	yellow	somewhat similar	1	1	1	1.5	1.125
		ToPa	17.8	0.38	8.6	3.18	4.1168	3	8	5	yellow	somewhat similar	1	1	1	1.5	1.125
	necha2 : xp_018	FuFu	10.3	0.38	5.6	0.04	0.738	7	3	4	green	different	2.5	1	2	1	1.625	1.76389
		FuGr	9.8	0.38	28.8	0.05	0.4568	5	4	1	green	different	3	2.5	2	1	2.125
		FuOx	8.5	0.59	6.6	0.04	0.9502	5	1	4	green	different	2.5	1	2	1	1.625
		FuPr	10.2	0.38	4.1	0.04	0.7424	6	3	3	green	different	2.5	1.5	2	1	1.75
		FuPs	10	0.38	28.1	0.05	0.479	5	4	1	green	different	3	2.5	2	1	2.125
		MeAn	19.1	0.38	20.4	0.18	0.7172	5	11	6	green	different	2.5	1	2	1	1.625
		MeBr	19.2	0.38	20	0.18	0.7392	5	9	4	green	different	2.5	1	2	1	1.625
		NeHe	0	0.38	23.5	0.07	0.329	1	5	4	green	different	3	1	2	1	1.75
		ToPa	17.8	0.38	18.7	0.18	0.6796	3	7	4	green	different	2.5	1	2	1	1.625
	necha2 : xp_023	FuGr	9.8	0.38	1	0.9	0.5648	5	5	0	green	different	2.5	3	2	1	2.125	1.60938
		FuOx	8.5	0.59	0.1	0.9	0.985	5	2	3	green	different	2.5	1.5	2	1	1.75
		FuPr	10.2	0.38	0.1	0.9	0.7572	6	2	4	green	different	2.5	1	2	1	1.625
		FuPs	10	0.38	0.8	0.9	0.616	5	4	1	green	different	2.5	2.5	2	1	2
		FuVe	10.6	0.38	0.5	0.9	0.7156	6	2	4	green	different	2.5	1	2	1	1.625
		MeRi	20.9	0.38	25.8	0.9	3.0556	4	10	6	yellow	different	1	1	1	1	1
		NeHe	0	0.38	5.4	0.9	0.972	1	4	3	green	different	2.5	1.5	2	1	1.75
		ToPa	17.8	0.38	25	0.9	3.1472	3	11	8	yellow	different	1	1	1	1	1
	necha2 : xp_024	FuOx	8.5	0.59	23.9	0.1	0.525	5	6	1	yellow	somewhat similar	2.5	2.5	1	1.5	1.875	1.6875
		FuVe	10.6	0.38	24	0.1	0.3256	6	6	0	yellow	somewhat similar	3	3	1	1.5	2.125
		MeBr	19.2	0.38	15.9	0.1	1.1412	5	9	4	yellow	somewhat similar	2	1	1	1.5	1.375
		MeRi	20.9	0.38	14.8	0.1	1.2924	4	6	2	yellow	somewhat similar	2	2	1	1.5	1.625
		NeHe	0	0.38	19.2	0.1	0.384	1	6	5	yellow	somewhat similar	3	1	1	1.5	1.625
		ToPa	17.8	0.38	17.6	0.1	1.0008	3	6	3	yellow	somewhat similar	2	1.5	1	1.5	1.5
	neute : verga1	CoAp	18.4	0.21	20.5	0.16	0.1168	2	7	5	green	different	3	1	2	1	1.75	1.875
		HyEc	28.6	0.21	19.4	0.16	0.5804	8	8	0	green	different	2.5	3	2	1	2.125
		OiMa	25.3	0.21	19.1	0.16	0.4514	9	7	2	green	different	3	2	2	1	2
		MeVa	25.7	0.21	18.5	0.16	0.4874	6	10	4	green	different	3	1	2	1	1.75
		PsVe	27.2	0.21	17.2	0.16	0.592	8	5	3	green	different	2.5	1.5	2	1	1.75
	neute : xp_003	NeHa	30.3	0.21	8.8	3.18	4.3242	11	9	2	yellow	different	1	2	1	1	1.25	1.25
		NeHe	30.3	0.21	8.8	3.18	4.3242	11	9	2	yellow	different	1	2	1	1	1.25
	neute : xp_018	NeHa	30.3	0.21	23.5	0.07	0.9436	11	5	6	yellow	somewhat similar	2.5	1	1	1.5	1.5	1.5
		NeHe	30.3	0.21	23.5	0.07	0.9436	11	5	6	yellow	somewhat similar	2.5	1	1	1.5	1.5
	neute : xp_023	CoAp	18.4	0.21	13	0.9	1.5672	2	7	5	yellow	different	1.5	1	1	1	1.125	1.28125
		CoTo	25.8	0.21	25	0.9	3.4164	7	12	5	yellow	different	1	1	1	1	1
		NeHa	30.3	0.21	5.4	0.9	0.3006	11	4	7	yellow	different	3	1	1	1	1.5
		NeHe	30.3	0.21	5.4	0.9	0.3006	11	4	7	yellow	different	3	1	1	1	1.5
	neute : xp_024	NeHa	30.3	0.21	19.2	0.1	0.8886	11	6	5	yellow	somewhat similar	2.5	1	1	1.5	1.5	1.5
		NeHe	30.3	0.21	19.2	0.1	0.8886	11	6	5	yellow	somewhat similar	2.5	1	1	1.5	1.5
	verga : xp_003	none											0	0	0	0	0	0
	verga : xp_018	TrCi	20.9	0.16	28.9	0.18	0.3716	5	7	2	yellow	somewhat similar	3	2	1	1.5	1.875	1.9375
		TrRe	20.2	0.16	28.5	0.18	0.3796	6	7	1	yellow	somewhat similar	3	2.5	1	1.5	2
	verga : xp_023	CoAp	20.5	0.16	13	0.9	1.684	7	7	0	yellow	somewhat similar	1.5	3	1	1.5	1.75	1.75
		PhAl	14.4	0.16	13.2	0.9	1.9152	6	6	0	yellow	somewhat similar	1.5	3	1	1.5	1.75
	verga : xp_024	TrLo	20.4	0.16	1.1	0.1	0.6308	6	2	4	yellow	somewhat similar	2.5	1	1	1.5	1.5	1.5
		TrRe	20.2	0.16	0.9	0.1	0.6284	6	2	4	yellow	somewhat similar	2.5	1	1	1.5	1.5
	xp_003 : xp_018	FuFu	9.1	3.18	5.6	0.04	5.7428	5	3	2	yellow	different	1	2	1	1	1.25	1.125
		FuOx	9.3	3.18	6.6	0.04	5.862	5	1	4	yellow	different	1	1	1	1	1
		MeMa	11.5	3.19	20.2	0.18	6.6098	6	9	3	yellow	different	1	1.5	1	1	1.125
		NeHa	8.8	3.18	23.5	0.07	5.2678	9	5	4	yellow	different	1	1	1	1	1
		NeHe	8.8	3.18	23.5	0.07	5.2678	9	5	4	yellow	different	1	1	1	1	1
		ToPa	8.6	3.18	18.7	0.18	4.7964	8	7	1	yellow	different	1	2.5	1	1	1.375
	xp_003 : xp_023	CoSi	10.8	3.19	22.1	0.9	2.9124	5	11	6	yellow	different	1	1	1	1	1	1.1
		FuOx	9.5	3.19	0.1	0.9	6.043	9	2	7	yellow	different	1	1	1	1	1
		NeHa	8.8	3.18	5.4	0.9	4.6248	9	4	5	yellow	different	1	1	1	1	1
		NeHe	8.8	3.18	5.4	0.9	4.6248	9	4	5	yellow	different	1	1	1	1	1
		ToPa	8.6	3.18	25	0.9	0.9696	8	11	3	yellow	different	2.5	1.5	1	1	1.5
	xp_003 : xp_024	FuOx	9.5	3.19	23.9	0.1	5.583	9	6	3	yellow	different	1	1.5	1	1	1.125	1.14583
		MeMa	11.5	3.19	15.7	0.1	7.023	6	8	2	yellow	different	1	2	1	1	1.25
		NeHa	8.8	3.18	19.2	0.1	5.2128	9	6	3	yellow	different	1	1.5	1	1	1.125
		NeHe	8.8	3.18	19.2	0.1	5.2128	9	6	3	yellow	different	1	1.5	1	1	1.125
		ToPa	8.6	3.18	17.6	0.1	5.1176	8	6	2	yellow	different	1	2	1	1	1.25
		TrAt	9.5	3.19	17.6	0.1	5.709	9	4	5	yellow	different	1	1	1	1	1
	xp_018 : xp_023	FuGr	28.8	0.05	1	0.9	0.108	4	5	1	blue	very similar	3	2.5	3	2.5	2.75	2.45312
		FuOx	6.6	0.04	0.1	0.9	0.0348	1	2	1	blue	very similar	3	2.5	3	2.5	2.75
		FuPr	2.2	0.06	0.1	0.9	0.0084	3	2	1	blue	very similar	3	2.5	3	2.5	2.75
		FuPs	28.1	0.05	0.8	0.9	0.137	4	4	0	blue	very similar	3	3	3	2.5	2.875
		NeHa	23.5	0.07	5.4	0.9	0.643	5	4	1	blue	very similar	2.5	2.5	3	2.5	2.625
		NeHe	23.5	0.07	5.4	0.9	0.643	5	4	1	blue	very similar	2.5	2.5	3	2.5	2.625
		ToPa	18.7	0.18	25	0.9	3.8268	7	11	4	green	very similar	1	1	2	2.5	1.625
		ToOp	19.3	0.18	21.4	0.9	3.1572	7	11	4	green	very similar	1	1	2	2.5	1.625
	xp_018 : xp_024	FuOx	6.6	0.04	23.9	0.1	0.4252	1	6	5	green	different	3	1	2	1	1.75	1.98958
		MeBr	20	0.18	15.9	0.1	0.402	9	9	0	green	different	3	3	2	1	2.25
		MeGu	20	0.18	15.9	0.1	0.402	10	10	0	green	different	3	3	2	1	2.25
		MeRo	20.1	0.18	15.6	0.1	0.4116	11	10	1	green	different	3	2.5	2	1	2.125
		MeMa	20.2	0.18	15.7	0.1	0.4132	9	8	1	green	different	3	2.5	2	1	2.125
		NeHa	23.5	0.07	19.2	0.1	0.055	5	6	1	green	different	3	2.5	2	1	2.125
		NeHe	23.5	0.07	19.2	0.1	0.055	5	6	1	green	different	3	2.5	2	1	2.125
		ToOp	19.3	0.18	16.5	0.1	0.3648	7	6	1	green	different	3	2.5	2	1	2.125
		ToPa	18.7	0.18	17.6	0.1	0.3212	7	6	1	green	different	3	2.5	2	1	2.125
		TrAr	28.6	0.18	3.7	0.1	0.9556	7	3	4	green	different	2.5	1	2	1	1.625
		TrRe	28.5	0.18	0.8	0.1	1.01	7	2	5	green	different	2	1	2	1	1.5
		TrVi	28.3	0.18	2	0.1	0.9788	7	4	3	green	different	2.5	1.5	2	1	1.75
	xp_023 : xp_024	FuOx	1	0.9	23.9	0.1	0.298	5	6	1	green	somewhat similar	3	2.5	2	1.5	2.25	1.75
		FuVe	0.5	0.9	24	0.1	0.39	2	6	4	green	somewhat similar	3	1	2	1.5	1.875
		MeRi	24.2	0.9	16.8	0.1	4.02	10	6	4	green	somewhat similar	1	1	2	1.5	1.375
		NeHa	5.4	0.9	19.2	0.1	0.588	4	6	2	green	somewhat similar	2.5	2	2	1.5	2
		NeHe	5.4	0.9	19.2	0.1	0.588	4	6	2	green	somewhat similar	2.5	2	2	1.5	2
		ToOp	21.4	0.9	16.5	0.1	3.522	11	6	5	green	somewhat similar	1	1	2	1.5	1.375
		ToPa	25	0.9	17.6	0.1	4.148	11	6	5	green	somewhat similar	1	1	2	1.5	1.375
47	crl27 : hypec38	none											0	0	0	0	0	0	0.563269
	crl27 : paevar	AsCo	0.98		0.98		0	13	10	3	green	different	3	1.5	2	1	1.875	1.80769
		AsFi	1.18		1.96		0.78	13	7	6	green	different	2.5	1	2	1	1.625
		AsFl	1.14		1.92		0.78	10	8	2	green	different	2.5	2	2	1	1.875
		AsFu	0.74		1.09		0.35	8	10	2	green	different	3	2	2	1	2
		AsIb	0.97		1		0.03	12	9	3	green	different	3	1.5	2	1	1.875
		AsOr	1.14		1.92		0.78	10	10	0	green	different	2.5	3	2	1	2.125
		AsPh	0.98		0.98		0	13	8	5	green	different	3	1	2	1	1.75
		AsTe	1.32		1.13		0.19	10	9	1	green	different	3	2.5	2	1	2.125
		PaVa	1.1		0		1.1	8	5	3	green	different	2	1.5	2	1	1.625
		PeEx	0.06		1.19		1.13	2	8	6	green	different	2	1	2	1	1.5
		PeNa	0.07		1.3		1.23	2	9	7	green	different	2	1	2	1	1.5
		PeOx	0.72		1.04		0.32	6	5	1	green	different	3	2.5	2	1	2.125
		PeRo	0.06		1.29		1.23	5	9	4	green	different	2	1	2	1	1.5
	crl27 : tgo822	none											0	0	0	0	0	0
	crl27 : xp_024	none											0	0	0	0	0	0
	hypec38 : paevar	none											0	0	0	0	0	0
	hypec38 : tgo822	none											0	0	0	0	0	0
	hypec38 : xp_024	DaEs	0.33		4.28		3.95	2	9	7	yellow	different	1	1	1	1	1	1
		HySp	0		4.26		4.26	1	9	8	yellow	different	1	1	1	1	1
	paevar : tgo822	none											0	0	0	0	0	0
	paevar : xp_024	none											0	0	0	0	0	0
	tgo822 : xp_024	BoEl	0.2		0.03		0.17	3	1	2	blue	same	3	2	3	3	2.75	2.825
		BoGa	0.18		0.05		0.13	3	4	1	blue	same	3	2.5	3	3	2.875
		BoHy	0.18		0.05		0.13	2	4	2	blue	same	3	2	3	3	2.75
		BoPa	0.17		0.05		0.12	2	3	1	blue	same	3	2.5	3	3	2.875
		BoTu	0.17		0.05		0.12	2	3	1	blue	same	3	2.5	3	3	2.875
48	khn98 : neute	none											0	0	0	0	0	0	0.895492
	khn98 : hgy_1_2	none											0	0	0	0	0	0
	khn98 : hgy_1_3	none											0	0	0	0	0	0
	khn98 : xp_02	MeAn	0.15		2.52		2.37	3	11	8	yellow	different	1	1	1	1	1	1.22917
		MeBr	0.16		2.51		2.35	5	10	5	yellow	different	1	1	1	1	1
		MeGu	0.16		2.5		2.34	6	9	3	yellow	different	1	1.5	1	1	1.125
		MeMa	0.16		2.56		2.4	6	11	5	yellow	different	1	1	1	1	1
		MeRo	0.16		2.52		2.36	4	11	7	yellow	different	1	1	1	1	1
		ToPa	0.85		0.61		0.24	3	3	0	green	different	3	3	2	1	2.25
	neute : hgy_1_2	none											0	0	0	0	0	0
	neute : hgy_1_3	none											0	0	0	0	0	0
	neute : xp_02	CaSp	0.83		1.77		0.94	5	7	2	yellow	somewhat similar	2.5	2	1	1.5	1.75	1.775
		CoAp	0.73		1.32		0.59	5	7	2	yellow	somewhat similar	2.5	2	1	1.5	1.75
		CoNy	1.02		0.6		0.42	5	2	3	yellow	somewhat similar	3	1.5	1	1.5	1.75
		CoSi	1.04		0.57		0.47	6	2	4	yellow	somewhat similar	3	1	1	1.5	1.625
		OpPi	1.19		1.39		0.2	6	7	1	yellow	somewhat similar	3	2.5	1	1.5	2
	hgy_1_2 : hgy_1_3	AsCo	0.78		0.59		0.19	9	8	1	green	very similar	3	2.5	2	2.5	2.5	2.40909
		AsFi	0.75		0.59		0.16	10	8	2	green	very similar	3	2	2	2.5	2.375
		AsFu	0.61		0.72		0.11	6	4	2	green	very similar	3	2	2	2.5	2.375
		AsJo	0.77		0.59		0.18	10	8	2	green	very similar	3	2	2	2.5	2.375
		AsIb	0.76		0.59		0.17	9	7	2	green	very similar	3	2	2	2.5	2.375
		AsHo	0.77		0.59		0.18	9	7	2	green	very similar	3	2	2	2.5	2.375
		AsTe	0.72		0.58		0.14	7	4	3	green	very similar	3	1.5	2	2.5	2.25
		PaVa	0		0		0	1	1	0	green	very similar	3	3	2	2.5	2.625
		PeCa	0.58		1.01		0.43	9	7	2	green	very similar	3	2	2	2.5	2.375
		PeDi	0.62		1.04		0.42	9	9	0	green	very similar	3	3	2	2.5	2.625
		PeVu	0.54		1.05		0.51	6	8	2	green	very similar	2.5	2	2	2.5	2.25
	hgy_1_2 : xp_02	PeCh	0.6		0.82		0.22	10	5	5	yellow	similar	3	1	1	2	1.75	1.91667
		PeRo	0.55		0.79		0.24	7	4	3	yellow	similar	3	1.5	1	2	1.875
		PeVu	0.54		0.77		0.23	6	5	1	yellow	similar	3	2.5	1	2	2.125
	hgy_1_3 : xp_02	PeVu	1.05		0.77		0.28	9	5	4	yellow	somewhat similar	3	1	1	1.5	1.625	1.625
49	acrchr1 : corca1	FuFu	24.4	0.2	31.6	0.19	0.2248	6	9	3	blue	same	3	1.5	3	3	2.625	2.6875	1.3125
		FuGr	26.8	0.2	30.8	0.19	0.0984	4	7	3	blue	same	3	1.5	3	3	2.625
		FuOx	24	0.2	34.3	0.19	0.3434	4	7	3	blue	same	3	1.5	3	3	2.625
		FuPr	24.3	0.2	31.3	0.19	0.2174	6	9	3	blue	same	3	1.5	3	3	2.625
		FuPs	26.8	0.2	30.9	0.19	0.1022	4	7	3	blue	same	3	1.5	3	3	2.625
		FuVe	24.4	0.2	31.9	0.19	0.2362	5	8	3	blue	same	3	1.5	3	3	2.625
		NeHa	22.2	0.2	29.2	0.19	0.2216	3	4	1	blue	same	3	2.5	3	3	2.875
		NeHe	22.2	0.2	29.2	0.19	0.2216	3	4	1	blue	same	3	2.5	3	3	2.875
	acrchr1 : paevar	none											0	0	0	0	0	0
	acrchr1 : xp_001	none											0	0	0	0	0	0
	acrchr1 : xp_024	FuFu	24.4	0.2	22.7	0.16	0.2496	6	10	4	blue	somewhat similar	3	1	3	1.5	2.125	2.1875
		FuGr	26.8	0.2	26.2	0.16	0.2336	4	8	4	blue	somewhat similar	3	1	3	1.5	2.125
		FuOx	24	0.2	22.3	0.16	0.2464	4	8	4	blue	somewhat similar	3	1	3	1.5	2.125
		FuPr	24.3	0.2	22.7	0.16	0.2456	6	10	4	blue	somewhat similar	3	1	3	1.5	2.125
		FuPs	26.8	0.2	26.2	0.16	0.2336	4	8	4	blue	somewhat similar	3	1	3	1.5	2.125
		FuVe	24.4	0.2	22.7	0.16	0.2496	5	9	4	blue	somewhat similar	3	1	3	1.5	2.125
		MeMa	19.2	0.26	24.7	0.16	0.208	4	7	3	blue	somewhat similar	3	1.5	3	1.5	2.25
		NeHa	22.2	0.2	19.1	0.16	0.2768	3	7	4	blue	somewhat similar	3	1	3	1.5	2.125
		NeHe	22.2	0.2	19.1	0.16	0.2768	3	7	4	blue	somewhat similar	3	1	3	1.5	2.125
		ToPa	17.2	0.26	19	0.16	0.2864	3	7	4	blue	somewhat similar	3	1	3	1.5	2.125
		TrAr	18.3	0.26	7.7	0.16	0.7052	5	3	2	blue	somewhat similar	2.5	2	3	1.5	2.25
		TrAs	19.7	0.26	7.7	0.16	0.778	6	5	1	blue	somewhat similar	2.5	2.5	3	1.5	2.375
		TrAt	20.3	0.26	7.7	0.16	0.8092	6	5	1	blue	somewhat similar	2.5	2.5	3	1.5	2.375
		TrCi	17.3	0.26	4.5	0.16	0.7556	4	3	1	blue	somewhat similar	2.5	2.5	3	1.5	2.375
		TrRe	17.5	0.26	5	0.16	0.75	5	3	2	blue	somewhat similar	2.5	2	3	1.5	2.25
		TrVi	17	0.26	2.6	0.16	0.8008	5	1	4	blue	somewhat similar	2.5	1	3	1.5	2
	corca1 : paevar	CoHe	33.1	0.2	16.2	0.64	0.7496	6	8	2	yellow	similar	2.5	2	1	2	1.875	1.875
	corca1 : xp_001	AsTe	23.4	0.17	14.4	0.12	0.45	2	4	2	yellow	similar	3	2	1	2	2	1.75
		PeCa	31.9	0.17	21.5	0.12	0.5686	5	10	5	yellow	similar	2.5	1	1	2	1.625
		PeEx	31.9	0.17	21	0.12	0.5806	5	9	4	yellow	similar	2.5	1	1	2	1.625
	corca1 : xp_024	FuFu	31.6	0.19	22.7	0.16	0.4744	6	9	3	blue	same	3	1.5	3	3	2.625	3
		FuGr	30.8	0.19	26.2	0.16	0.332	4	7	3	blue	same	3	1.5	3	3	2.625
		FuOx	34.3	0.19	22.3	0.16	0.5898	4	7	3	blue	same	2.5	1.5	3	3	2.5
		FuPr	31.3	0.19	22.7	0.16	0.463	6	9	3	blue	same	3	1.5	3	3	2.625
		FuPs	30.9	0.19	26.2	0.16	0.3358	4	7	3	blue	same	3	1.5	3	3	2.625
		FuVe	31.9	0.19	22.7	0.16	0.4858	5	8	3	blue	same	3	1.5	3	3	2.625
		NeHa	29.2	0.19	19.1	0.16	0.4984	3	4	1	blue	same	3	2.5	3	3	2.875
		NeHe	29.2	0.19	19.1	0.16	0.4984	3	4	1	blue	same	3	2.5	3	3	2.875
	paevar : xp_001	PaVa	0		0.48		0.48	1	8	7	yellow	somewhat similar	3	1	1	1.5	1.625	1.625
	paevar : xp_024	none											0	0	0	0	0	0
	xp_001 : xp_024	none											0	0	0	0	0	0
50	capse1 : claba1	ClCa	0.6	1.61	5.8	0.23	0.0736	1	3	2	yellow	similar	3	2	1	2	2	1.98611	1.48504
		ClIm	1.7	1.61	1.5	0.23	0.4784	4	2	2	yellow	similar	3	2	1	2	2
		ExAq	2.5	1.61	6.7	0.23	0.4968	4	6	2	yellow	similar	3	2	1	2	2
		ExDe	3.8	1.61	5.4	0.23	0.9752	4	3	1	yellow	similar	2.5	2.5	1	2	2
		ExOl	2.9	1.61	5.3	0.23	0.69	6	6	0	yellow	similar	2.5	3	1	2	2.125
		ExSp	2.9	1.61	5.3	0.23	0.69	6	6	0	yellow	similar	2.5	3	1	2	2.125
		ExXe	2.9	1.61	4.9	0.23	0.7084	5	5	0	yellow	similar	2.5	3	1	2	2.125
		FoMo	1.5	1.61	1.8	0.23	0.4002	3	2	1	yellow	similar	3	2.5	1	2	2.125
		NeCr2	16.5	1.61	19.1	0.23	4.4344	6	9	3	yellow	similar	1	1.5	1	2	1.375
	capse1 : gaegr1	CoNy	16	1.61	15.9	0.37	3.9754	10	9	1	green	somewhat similar	1	2.5	2	1.5	1.75	1.76786
		CoOr	16	1.61	16	0.37	3.968	8	8	0	green	somewhat similar	1	3	2	1.5	1.875
		CoSi	16.2	1.61	15.9	0.37	4.0398	10	9	1	green	somewhat similar	1	2.5	2	1.5	1.75
		CoTo	16	1.61	16.2	0.37	3.9532	7	7	0	green	somewhat similar	1	3	2	1.5	1.875
		HySp	16.3	1.61	12.7	0.37	4.3088	8	6	2	green	somewhat similar	1	2	2	1.5	1.625
		NeCr2	16.5	1.61	10.2	0.37	4.5582	6	5	1	green	somewhat similar	1	2.5	2	1.5	1.75
		PsVe	16.5	1.61	13.5	0.37	4.314	7	6	1	green	somewhat similar	1	2.5	2	1.5	1.75
	capse1 : rii08	CoTo	16	1.61	6.5	1.02	3.826	7	1	6	yellow	different	1	1	1	1	1	1
	claba1 : gaegr1	NeCr2	19.1	0.23	13.5	0.37	0.1204	9	5	4	yellow	different	3	1	1	1	1.5	1.5
		PhAl	20.1	0.23	9.4	0.37	0.229	9	3	6	yellow	different	3	1	1	1	1.5
	claba1 : rii08	PhAl	20.1	0.23	10.9	1.02	1.299	9	3	6	yellow	different	2	1	1	1	1.25	1.25
	gaegr1 : rii08	AcCh	15.7	0.37	13.7	1.02	1.633	8	4	4	yellow	different	1.5	1	1	1	1.125	1.40625
		CoTo	16.2	0.37	6.5	1.02	0.1272	7	1	6	yellow	different	3	1	1	1	1.5
		NeHe	15.3	0.37	12.9	1.02	1.4994	9	6	3	yellow	different	2	1.5	1	1	1.375
		PhAl	9.4	0.37	10.9	1.02	1.528	3	3	0	yellow	different	1.5	3	1	1	1.625
51	arb : ascim	none											0	0	0	0	0	0	0.681548
	arb : capse	ClCa	16	0.42	3.4	0.29	1.1468	10		10	yellow	different	2	1	1	1	1.25	1.41071
		ClIm	15.6	0.42	6.5	0.29	0.9334	11	4	7	yellow	different	2.5	1	1	1	1.375
		ExAq	17.2	0.42	8.6	0.29	0.946	8	4	4	yellow	different	2.5	1	1	1	1.375
		ExXe	14	0.42	6.1	0.29	0.8222	10	5	5	yellow	different	2.5	1	1	1	1.375
		ExOl	15.7	0.42	11	0.29	0.6808	11	8	3	yellow	different	2.5	1.5	1	1	1.5
		ExSp	15.5	0.42	11.6	0.29	0.6292	11	8	3	yellow	different	2.5	1.5	1	1	1.5
		PeOx	14.8	0.42	18.8	0.29	0.1528	5	10	5	yellow	different	3	1	1	1	1.5
	arb : magpo	TrHa	14.4	0.42	31.7	0.56	2.3408	8	8	0	yellow	different	1	3	1	1	1.5	1.5
	arb : thv	ExXe	14	0.42	13.3	8.66	21.8596	10	1	9	yellow	different	1	1	1	1	1	1
		PhSc	13.2	0.42	16.8	8.66	27.9888	7	2	5	yellow	different	1	1	1	1	1
	arb : xp_001	AsCo	11.6	0.42	23.4	0.61	1.8804	6	11	5	yellow	somewhat similar	1.5	1	1	1.5	1.25	1.4375
		AsPh	11.7	0.42	22.9	0.61	1.811	6	11	5	yellow	somewhat similar	1.5	1	1	1.5	1.25
		ExOl	15.7	0.42	8.6	0.66	0.1836	11	6	5	yellow	somewhat similar	3	1	1	1.5	1.625
		ExSp	15.5	0.42	8.5	0.66	0.18	11	6	5	yellow	somewhat similar	3	1	1	1.5	1.625
	ascim : capse	none											0	0	0	0	0	0
	ascim : magpo	none											0	0	0	0	0	0
	ascim : thv	none											0	0	0	0	0	0
	ascim : xp_001	none											0	0	0	0	0	0
	capse : magpo	FuGr	16	0.29	32.1	0.56	2.6672	11	7	4	yellow	different	1	1	1	1	1	1
		CoOr	16.4	0.29	30.6	0.56	2.476	11	6	5	yellow	different	1	1	1	1	1
		CoTo	16.1	0.29	30.1	0.56	2.4374	12	5	7	yellow	different	1	1	1	1	1
	capse : thv	ExXe	6.1	0.29	13.3	8.66	22.6818	5	1	4	yellow	different	1	1	1	1	1	1
	capse : xp_001	ExOl	11	0.29	8.6	0.66	0.4972	8	6	2	yellow	somewhat similar	3	2	1	1.5	1.875	1.875
		ExSp	11.6	0.29	8.5	0.66	0.4492	8	6	2	yellow	somewhat similar	3	2	1	1.5	1.875
	magpo : thv	none											0	0	0	0	0	0
	magpo : xp_001	none											0	0	0	0	0	0
	thv : xp_001	BoEl	17	8.68	20.1	0.66	26.8588	4	9	5	yellow	different	1	1	1	1	1	1
52	botdo : cadsp	PaVa	284.9	0.38	17	1.09	17.9464	11	6	5	yellow	different	1	1	1	1	1	1.5	0.732917
		PhSc	11.9	0.38	6.6	1.09	0.5344	3	1	2	green	somewhat similar	2.5	2	2	1.5	2
	botdo : chove	none											0	0	0	0	0	0
	botdo : maggr	AsJo	276.1	0.38	24.2	0.66	17.7892	7	9	2	yellow	different	1	2	1	1	1.25	1.4
		CoCa	12.8	0.38	17.6	0.66	1.3504	4	6	2	yellow	somewhat similar	2	2	1	1.5	1.625
		PhSc	11.9	0.38	11.5	0.66	0.6136	3	4	1	yellow	somewhat similar	2.5	2.5	1	1.5	1.875
		ZyBr	13.4	0.38	24.7	0.66	2.242	4	9	5	yellow	somewhat similar	1	1	1	1.5	1.125
		ZyPs	12.4	0.38	24.7	0.66	2.318	4	9	5	yellow	somewhat similar	1	1	1	1.5	1.125
	botdo : oaa	ToOp	264.1	0.38	15	0.34	19.0516	5	4	1	yellow	different	1	2.5	1	1	1.375	1.1875
		ToPa	280.7	0.38	14	0.34	20.3812	8	4	4	yellow	different	1	1	1	1	1
	botdo : xp_013	ToOp	264.1	0.38	30.5	0.62	16.2896	5	6	1	yellow	different	1	2.5	1	1	1.375	1.3125
		ToPa	280.7	0.38	30.1	0.62	17.6008	8	6	2	yellow	different	1	2	1	1	1.25
	cadsp : chove	none											0	0	0	0	0	0
	cadsp : maggr	PeRo	16.4	1.1	19.4	0.66	1.0472	4	8	4	yellow	different	2	1	1	1	1.25	1.45833
		PhAl	18.7	1.1	29.5	0.66	0.22	9	2	7	yellow	different	3	1	1	1	1.5
		PhSc	6.6	1.09	11.5	0.66	0.0792	1	4	3	yellow	different	3	1.5	1	1	1.625
	cadsp : oaa	none											0	0	0	0	0	0
	cadsp : xp_013	none											0	0	0	0	0	0
	chove : maggr	none											0	0	0	0	0	0
	chove : oaa	none											0	0	0	0	0	0
	chove : xp_013	none											0	0	0	0	0	0
	maggr : oaa	FuFu	25.9	0.66	21.7	0.34	1.9432	6	8	2	yellow	somewhat similar	1.5	2	1	1.5	1.5	1.77083
		MeAn	8	0.66	5.1	0.34	0.7092	5	7	2	yellow	somewhat similar	2.5	2	1	1.5	1.75
		MeBr	8	0.66	5.2	0.34	0.7024	5	4	1	yellow	somewhat similar	2.5	2.5	1	1.5	1.875
		MeGu	8.1	0.66	5.1	0.34	0.7224	5	5	0	yellow	somewhat similar	2.5	3	1	1.5	2
		MeMa	8.3	0.66	5	0.34	0.7556	5	7	2	yellow	somewhat similar	2.5	2	1	1.5	1.75
		MeRo	8	0.66	5	0.34	0.716	4	6	2	yellow	somewhat similar	2.5	2	1	1.5	1.75
	maggr : xp_013	MeAn	8	0.66	149	0.13	2.818	5	11	6	yellow	somewhat similar	1	1	1	1.5	1.125	1.125
		MeBr	8	0.66	148.5	0.13	2.805	5	10	5	yellow	somewhat similar	1	1	1	1.5	1.125
		MeGu	8.1	0.66	148.7	0.13	2.797	5	10	5	yellow	somewhat similar	1	1	1	1.5	1.125
		MeMa	8.3	0.66	148.1	0.13	2.755	5	10	5	yellow	somewhat similar	1	1	1	1.5	1.125
		MeRo	8	0.66	149	0.13	2.818	4	11	7	yellow	somewhat similar	1	1	1	1.5	1.125
	oaa : xp_013	MeAc	5.2	0.34	148.3	0.13	3.5022	2	8	6	yellow	different	1	1	1	1	1	1.23958
		MeAn	5.1	0.34	149	0.13	3.5272	7	11	4	yellow	different	1	1	1	1	1
		MeAl	5	0.34	154	0.13	3.664	3	7	4	yellow	different	1	1	1	1	1
		MeBr	5.2	0.34	148.5	0.13	3.5074	4	10	6	yellow	different	1	1	1	1	1
		MeGu	5.1	0.34	148.7	0.13	3.5194	5	10	5	yellow	different	1	1	1	1	1
		MeMa	5	0.34	148.1	0.13	3.5106	7	10	3	yellow	different	1	1.5	1	1	1.125
		MeRo	5	0.34	149	0.13	3.534	6	11	5	yellow	different	1	1	1	1	1
		ToOp	15	0.34	30.5	0.62	2.762	4	6	2	yellow	different	1	2	1	1	1.25
		ToPa	14	0.34	30.1	0.62	2.7804	4	6	2	yellow	different	1	2	1	1	1.25
		TrLo	20.2	0.34	24.5	0.18	0.4916	5	5	0	yellow	different	3	3	1	1	2
		TrAs	19.8	0.34	22.9	0.18	0.522	6	4	2	yellow	different	2.5	2	1	1	1.625
		TrAt	20.5	0.34	21.5	0.18	0.62	6	4	2	yellow	different	2.5	2	1	1	1.625
53	conap1 : fonmo1	ExXe	3.62		2.04		1.58	5	6	1	yellow	different	1.5	2.5	1	1	1.5	1.5	0.685
	conap1 : hgy_1_1	none											0	0	0	0	0	0
	conap1 : hgy_1_2	none											0	0	0	0	0	0
	conap1 : xp_01	HyEc	2.1		0.47		1.63	7	7	0	yellow	different	1.5	3	1	1	1.625	1.625
	fonmo1 : hgy_1_1	PaVa	3.26		0		3.26	8	1	7	yellow	different	1	1	1	1	1	1
	fonmo1 : hgy_1_2	PaVa	3.26		0		3.26	8	1	7	yellow	different	1	1	1	1	1	1
	fonmo1 : xp_01	none											0	0	0	0	0	0
	hgy_1_1 : hgy_1_2	AsCo	27.2	0.35	15.7	0.06	1.7156	10	8	2	yellow	similar	1.5	2	1	2	1.625	1.725
		AsFi	27.6	0.35	18.8	0.06	1.7064	9	11	2	yellow	similar	1.5	2	1	2	1.625
		AsFl	24.1	0.35	20.6	0.06	1.4398	8	10	2	yellow	similar	2	2	1	2	1.75
		AsFu	29	0.35	15.5	0.06	1.844	7	6	1	yellow	similar	1.5	2.5	1	2	1.75
		AsIb	27.3	0.35	15.1	0.06	1.7298	9	7	2	yellow	similar	1.5	2	1	2	1.625
		AsJo	27.7	0.35	19.6	0.06	1.7038	9	11	2	yellow	similar	1.5	2	1	2	1.625
		AsPh	27.1	0.35	16.3	0.06	1.7014	10	10	0	yellow	similar	1.5	3	1	2	1.875
		AsTe	25.5	0.35	20.6	0.06	1.5378	7	11	4	yellow	similar	1.5	1	1	2	1.375
		PaVa	0	0.35	0	0.06	0	1	1	0	yellow	similar	3	3	1	2	2.25
		PeEx	36.8	0.35	16.6	0.06	2.3768	7	7	0	yellow	similar	1	3	1	2	1.75
	hgy_1_1 : xp_01	none											0	0	0	0	0	0
	hgy_1_2 : xp_01	none											0	0	0	0	0	0
54	ryo557 : xp_0013	none											0	0	0	0	0	0	0.667708
	ryo557 : xp_0077	none											0	0	0	0	0	0
	ryo557 : xp_0078	none											0	0	0	0	0	0
	ryo557 : xp_0187	GlSt1	15.1	1.52	16.5	0.8	1.9504	10	7	3	yellow	somewhat similar	1.5	1.5	1	1.5	1.375	1.41667
		GlSt2	15.7	1.52	14.1	0.8	2.5168	9	6	3	yellow	somewhat similar	1	1.5	1	1.5	1.25
		VeIn	13	1.52	15.5	0.8	1.472	8	6	2	yellow	somewhat similar	2	2	1	1.5	1.625
	xp_0013 : xp_0077	none											0	0	0	0	0	0
	xp_0013 : xp_0078	none											0	0	0	0	0	0
	xp_0013 : xp_0187	AsFi	11	0.5	16.2	0.8	1.492	8	9	1	yellow	somewhat similar	2	2.5	1	1.5	1.75	1.75
		AsOr	11.9	0.5	16.5	0.8	1.45	8	9	1	yellow	somewhat similar	2	2.5	1	1.5	1.75
	xp_0077 : xp_0078	MeAn	16.7	0.39	0.2	1.51	1.2422	5	2	3	yellow	somewhat similar	2	1.5	1	1.5	1.5	1.46875
		MeBr	17	0.39	0.3	1.51	1.2354	6	3	3	yellow	somewhat similar	2	1.5	1	1.5	1.5
		MeMa	17.8	0.39	0.4	1.51	1.2676	6	4	2	yellow	somewhat similar	2	2	1	1.5	1.625
		PhAl	15.6	0.39	22.3	1.51	5.5178	4	1	3	yellow	somewhat similar	1	1.5	1	1.5	1.25
	xp_0077 : xp_0187	FuFu	16.6	0.39	5.8	0.8	0.3668	6	5	1	yellow	somewhat similar	3	2.5	1	1.5	2	2.04167
		FuPr	16.6	0.39	5.8	0.8	0.3668	6	5	1	yellow	somewhat similar	3	2.5	1	1.5	2
		FuVe	16.3	0.39	6	0.8	0.3114	4	4	0	yellow	somewhat similar	3	3	1	1.5	2.125
	xp_0078 : xp:0187	none											0	0	0	0	0	0
55	Exoxe1 : Pseudest1	ArOl	22.3	0.61	14.5	0.87	0.1976	7	6	1	yellow	somewhat similar	3	2.5	1	1.5	2	2	0.742778
	Exoxe1 : xp_016	none											0	0	0	0	0	0
	Exoxe1 : xp_018	PhAl	17.3	0.31	20.4	0.33	0.2738	3	5	2	yellow	somewhat similar	3	2	1	1.5	1.875	1.875
	Exoxe1 : xp_023	none											0	0	0	0	0	0
	Pseudest1 : xp_016	AsFl	12.5	0.87	22.4	0.18	1.3686	7	11	4	yellow	different	2	1	1	1	1.25	1.15
		PeCa	16.6	0.87	2.4	0.18	2.802	9	4	5	yellow	different	1	1	1	1	1
		PeRo	16.9	0.87	5.1	0.18	2.757	9	4	5	yellow	different	1	1	1	1	1
		PeVu	17.3	0.87	3.6	0.18	2.8806	9	3	6	yellow	different	1	1	1	1	1
		TrRu	12.9	0.87	20.5	0.23	1.3016	7	5	2	yellow	different	2	2	1	1	1.5
	Pseudest1 : xp_018	none											0	0	0	0	0	0
	Pseudest1 : xp_023	none											0	0	0	0	0	0
	xp_016 : xp_018	none											0	0	0	0	0	0
	xp_016 : xp_023	none											0	0	0	0	0	0
	xp_018 : xp_023	AcCh	13.8	0.33	15.5	0.91	1.9102	8	5	3	blue	very similar	1.5	1.5	3	2.5	2.125	2.40278
		FuFu	1.2	0.33	14.7	0.91	2.5962	4	11	7	blue	very similar	1	1	3	2.5	1.875
		FuGr	2.9	0.33	4.2	0.91	0.573	4	5	1	blue	very similar	2.5	2.5	3	2.5	2.625
		FuOx	1	0.33	0.3	0.91	0.0114	3	3	0	blue	very similar	3	3	3	2.5	2.875
		FuPr	0.9	0.33	0	0.91	0.0594	4	1	3	blue	very similar	3	1.5	3	2.5	2.5
		FuPs	2.9	0.33	4.2	0.91	0.573	4	5	1	blue	very similar	2.5	2.5	3	2.5	2.625
		FuVe	0	0.33	0.5	0.91	0.091	1	2	1	blue	very similar	3	2.5	3	2.5	2.75
		NeHa	6.3	0.33	11.6	0.91	1.6954	5	8	3	blue	very similar	1.5	1.5	3	2.5	2.125
		NeHe	6.3	0.33	11.6	0.91	1.6954	5	8	3	blue	very similar	1.5	1.5	3	2.5	2.125
56	colny : conlig	CoNy	10.7	1.48	6.2	2.37	0.2284	10	9	1	green	different	3	2.5	2	1	2.125	1.73438	0.860126
		CoOr	0.5	1.48	6.2	2.37	2.7908	2	7	5	green	different	1	1	2	1	1.25
		CoSa	0.1	1.48	6.2	2.37	2.9092	1	8	7	green	different	1	1	2	1	1.25
		CoSi	11	1.48	6.2	2.37	0.3172	10	9	1	green	different	3	2.5	2	1	2.125
		DiAm	2.8	1.48	7.1	2.37	2.5366	5	5	0	green	different	1	3	2	1	1.75
		FuOx	8.2	1.48	6.9	2.37	0.8434	7	5	2	green	different	2.5	2	2	1	1.875
		MaPo	7.7	1.48	6.2	2.37	0.6596	5	4	1	green	different	2.5	2.5	2	1	2
		VaDa	3.5	1.48	6.5	2.37	2.045	6	4	2	green	different	1	2	2	1	1.5
	colny : exool	CoSa	0.1	1.48	21.4	1.57	6.69	1	11	10	yellow	different	1	1	1	1	1	1.20833
		CoSi	11	1.48	21.4	1.57	3.4636	10	11	1	yellow	different	1	2.5	1	1	1.375
		FuOx	8.2	1.48	21.9	1.57	4.4494	7	5	2	yellow	different	1	2	1	1	1.25
	colny : hgy_1_20	none											0	0	0	0	0	0
	colny : hgy_1_25	none											0	0	0	0	0	0
	colny : xp_009	FuFu	8.6	1.48	5.7	0.35	2.1466	9	6	3	yellow	somewhat similar	1	1.5	1	1.5	1.25	1.28125
		FuGr	4.7	1.48	1.8	0.35	1.2652	9	1	8	yellow	somewhat similar	2	1	1	1.5	1.375
		FuOx	8.2	1.48	4.6	0.35	2.1052	7	4	3	yellow	somewhat similar	1	1.5	1	1.5	1.25
		FuPr	8.6	1.48	5.9	0.35	2.1326	9	6	3	yellow	somewhat similar	1	1.5	1	1.5	1.25
	colny : xp_023	CoAp	3.7	1.48	17.6	0.33	0.0664	7	8	1	yellow	different	3	2.5	1	1	1.875	1.26786
		CoSa	0.1	1.48	16.9	0.33	1.0858	1	8	7	yellow	different	2	1	1	1	1.25
		FuGr	4.7	1.48	7.7	0.33	0.883	9	5	4	yellow	different	2.5	1	1	1	1.375
		FuOx	8.2	1.48	1	0.33	2.3612	7	3	4	yellow	different	1	1	1	1	1
		FuPr	8.6	1.48	0.7	0.33	2.4994	9	1	8	yellow	different	1	1	1	1	1
		FuPs	8.9	1.48	7.5	0.33	2.1394	6	5	1	yellow	different	1	2.5	1	1	1.375
		FuVe	8.7	1.48	1.2	0.33	2.496	8	2	6	yellow	different	1	1	1	1	1
	conlig : exool	CoSa	6.2	2.37	21.4	1.57	3.7808	8	11	3	yellow	somewhat similar	1	1.5	1	1.5	1.25	1.70833
		CoSi	6.2	2.37	21.4	1.57	3.7808	9	11	2	yellow	somewhat similar	1	2	1	1.5	1.375
		CoTo	6.1	2.38	21.4	1.57	3.973	6	10	4	yellow	somewhat similar	1	1	1	1.5	1.125
		FuOx	6.9	2.37	21.9	1.57	0.3818	5	5	0	yellow	similar	3	3	1	2	2.25
		HyEc	6.6	2.38	9.2	1.57	0.2528	6	3	3	green	similar	3	1.5	2	2	2.125
		HySp	6.6	2.38	9.2	1.57	0.2528	6	3	3	green	similar	3	1.5	2	2	2.125
	conlig : hgy_1_20	none											0	0	0	0	0	0
	conlig : hgy_1_25	none											0	0	0	0	0	0
	conlig : xp_009	FuOx	6.9	2.37	4.6	0.35	2.9486	5	4	1	yellow	different	1	2.5	1	1	1.375	1.25
		MeGu	7.2	2.38	20.1	0.46	1.578	7	12	5	yellow	different	1.5	1	1	1	1.125
	conlig : xp_023	CoSa	6.2	2.37	16.9	0.33	1.8234	8	8	0	yellow	different	1.5	3	1	1	1.625	1.375
		CoTo	6.1	2.38	15.2	0.33	1.9004	6	8	2	yellow	different	1.5	2	1	1	1.375
		FuOx	6.9	2.37	1	0.33	2.8376	5	3	3	yellow	different	1	1.5	1	1	1.125
	exool : hgy_1_20	AsCo	12.9	1.57	7	0.05	3.2006	6	7	2	yellow	somewhat similar	1	2	1	1.5	1.375	1.4375
		AsOr	10.6	1.57	6.7	0.05	3.9836	7	6	0	yellow	somewhat similar	1	3	1	1.5	1.625
		AsPh	10.7	1.57	7.2	0.05	3.2878	6	7	1	yellow	somewhat similar	1	2.5	1	1.5	1.5
		BoDo	12.2	1.57	15.1	0.05	3.6798	3	6	3	yellow	somewhat similar	1	1.5	1	1.5	1.25
	exool : hgy_1_25	none											0	0	0	0	0	0
	exool : xp_009	FuOx	21.9	1.57	4.6	0.35	6.5546	5	4	1	yellow	different	1	2.5	1	1	1.375	1.25
		PhSc	20.4	1.57	20.9	0.46	4.4828	10	13	3	yellow	different	1	1.5	1	1	1.125
	exool : xp_023	CoSa	21.4	1.57	16.9	0.33	5.6042	11	8	3	yellow	somewhat similar	1	1.5	1	1.5	1.25	1.3
		CoTo	21.4	1.57	15.2	0.33	5.7164	10	8	2	yellow	somewhat similar	1	2	1	1.5	1.375
		FuOx	21.9	1.57	1	0.33	6.8106	5	3	2	yellow	somewhat similar	1	2	1	1.5	1.375
		TrHa	17.1	1.57	13.7	0.33	4.4652	6	10	4	yellow	somewhat similar	1	1	1	1.5	1.125
		TrAs	19.6	1.57	12.6	0.33	5.3228	10	8	2	yellow	somewhat similar	1	2	1	1.5	1.375
	hgy_1_20 : hgy_1_25	PaVa	0	0.04	0	0	0	1	1	0	blue	somewhat similar	3	3	3	1.5	2.625	2.625
	hgy_1_20 : xp_009	none											0	0	0	0	0	0
	hgy_1_20 : xp_023	none											0	0	0	0	0	0
	hgy_1_25 : xp_009	none											0	0	0	0	0	0
	hgy_1_25 : xp_023	none											0	0	0	0	0	0
	xp_009 : xp_023	FuGr	1.8	0.35	7.4	0.33	0.3624	1	5	4	yellow	different	3	1	1	1	1.5	1.625
		FuOx	4.6	0.35	1	0.33	0.256	4	3	1	yellow	different	3	2.5	1	1	1.875
		FuPr	5.9	0.35	0.7	0.33	0.3668	6	1	5	yellow	different	3	1	1	1	1.5
57	cadsp : erynec	none											0	0	0	0	0	0	0.879204
	cadsp : melva	AmRe	3	3.3	2.6	1.08	1.4184	2	5	3	yellow	different	2	1.5	1	1	1.375	1.1875
		PhSc	17.2	4.35	2.5	1.08	14.424	9	3	6	yellow	different	1	1	1	1	1
	cadsp : hgy_1_19	TrAs	22.1	3.3	12	1.14	11.85	9	6	3	yellow	different	1	1.5	1	1	1.125	1.16667
		TrCi	21.9	3.3	12.1	1.14	11.6952	10	7	3	yellow	different	1	1.5	1	1	1.125
		TrRe	21.9	3.3	12.4	1.14	11.6268	10	8	2	yellow	different	1	2	1	1	1.25
	cadsp : hgy_1_21	none											0	0	0	0	0	0
	cadsp : xp_016	none											0	0	0	0	0	0
	cadsp : xp_025	none											0	0	0	0	0	0
	cadsp : zymps	TrCi	21.9	3.3	22.1	0.34	12.9512	10	8	2	yellow	different	1	2	1	1	1.25	1.25
	erynec : melva	ErNe	5	17.55	20	1.08	13.23	6	2	4	yellow	different	1	1	1	1	1	1
	erynec : hgy_1_19	none											0	0	0	0	0	0
	erynec : hgy_1_21	none											0	0	0	0	0	0
	erynec : xp_016	none											0	0	0	0	0	0
	erynec : xp_025	none											0	0	0	0	0	0
	erynec : zymps	none											0	0	0	0	0	0
	melva : hgy_1_19	BoDo	9.5	1.09	11.7	1.14	0.5966	8	6	2	yellow	somewhat similar	2.5	2	1	1.5	1.75	1.75
		XyHe	8.7	1.09	12.3	1.14	0.9078	8	6	2	yellow	somewhat similar	2.5	2	1	1.5	1.75
	melva : hgy_1_21	none											0	0	0	0	0	0
	melva : xp_016	ClIm	18.5	1.09	18	1.1	0.073	11	6	5	yellow	somewhat similar	3	1	1	1.5	1.625	1.625
	melva : xp_025	none											0	0	0	0	0	0
	melva : zymps	BoDo	9.5	1.09	19.2	0.29	0.9574	8	6	2	yellow	different	2.5	2	1	1	1.625	1.52083
		CaPo	8.4	1.09	20.2	0.29	0.6596	8	5	3	yellow	different	2.5	1.5	1	1	1.5
		GlSt	7.1	1.09	19.5	0.29	0.4168	6	4	2	yellow	different	3	2	1	1	1.75
		OiMa	3.5	1.09	25.1	0.29	0.6928	5	7	2	yellow	different	2.5	2	1	1	1.625
		VeGa	15.5	1.09	21.6	0.29	2.1262	10	5	5	yellow	different	1	1	1	1	1
		XyHe	8.7	1.09	24.5	0.29	0.4756	8	5	3	yellow	different	3	1.5	1	1	1.625
	hgy_1_19 : hgy_1_21	AsCo	8.8	1.14	17.3	0.1	1.6604	4	9	5	blue	different	1.5	1	3	1	1.625	1.91667
		AsPh	10.6	1.14	17.4	0.1	2.0688	5	9	4	blue	different	1	1	3	1	1.5
		PaVa	0	1.14	0	0.1	0	1	1	0	blue	somewhat similar	3	3	3	1.5	2.625
	hgy_1_19 : xp_016	PaVa	0	1.14	16.3	1.1	3.586	1	7	6	yellow	different	1	1	1	1	1	1
	hgy_1_19 : xp_025	AsPh	10.6	1.14	0.1	0.26	2.4116	5	1	4	yellow	different	1	1	1	1	1	1.1875
		PaVa	0	1.14	15.7	0.26	0.8164	1	8	7	yellow	different	2.5	1	1	1	1.375
	hgy_1_19 : zymps	BoDo	11.7	1.14	19.2	0.29	1.554	6	6	0	yellow	different	1.5	3	1	1	1.625	1.475
		PaVa	0	1.14	20.2	0.34	1.3736	1	7	6	yellow	different	2	1	1	1	1.25
		TrCi	12.1	1.14	22.1	0.34	1.256	7	8	1	yellow	different	2	2.5	1	1	1.625
		TrHa	12	1.14	21.4	0.34	1.2808	6	9	3	yellow	different	2	1.5	1	1	1.375
		XyHe	12.3	1.14	24.5	0.29	1.3834	6	8	2	yellow	different	2	2	1	1	1.5
	hgy_1_21 : xp_016	AsHo	26.3	0.08	17.6	1.1	3.4512	9	8	1	yellow	different	1	2.5	1	1	1.375	1.33929
		AsJo	24.4	0.08	17.3	1.1	3.4156	10	8	2	yellow	different	1	2	1	1	1.25
		AsOr	10	0.08	18.6	1.1	3.932	6	9	3	yellow	different	1	1.5	1	1	1.125
		AsTe	13.1	0.08	17.9	1.1	3.7284	7	8	1	yellow	different	1	2.5	1	1	1.375
		PaVa	0	0.1	16.3	1.1	3.586	1	7	6	yellow	different	1	1	1	1	1
		PeCh	36.8	0.07	0.6	1.1	0.3832	6	3	3	yellow	different	3	1.5	1	1	1.625
		PeNa	36.7	0.07	0.8	1.1	0.3378	6	3	3	yellow	different	3	1.5	1	1	1.625
	hgy_1_21 : xp_025	AsFi	24.3	0.08	6.2	0.26	0.0664	10	5	5	green	different	3	1	2	1	1.75	1.81731
		AsFu	10.7	0.08	11.3	0.26	0.4164	5	6	1	green	different	3	2.5	2	1	2.125
		AsHo	26.3	0.08	6.6	0.26	0.0776	9	4	5	green	different	3	1	2	1	1.75
		AsIb	13.2	0.08	2.7	0.26	0.0708	9	2	7	green	different	3	1	2	1	1.75
		AsJo	24.4	0.08	6.6	0.26	0.0472	10	5	5	green	different	3	1	2	1	1.75
		AsOr	10	0.08	7.4	0.26	0.2248	6	5	1	green	different	3	2.5	2	1	2.125
		AsPh	17.4	0.1	0.1	0.26	0.3428	9	1	8	green	different	3	1	2	1	1.75
		AsTe	13.1	0.08	8.2	0.26	0.2168	7	5	2	green	different	3	2	2	1	2
		PaVa	0	0.1	15.7	0.26	0.8164	1	8	7	green	different	2.5	1	2	1	1.625
		PeCh	36.8	0.07	18.2	0.26	0.4312	6	11	5	green	different	3	1	2	1	1.75
		PeDi	36.5	0.07	18.6	0.26	0.4562	6	11	5	green	different	3	1	2	1	1.75
		PeEx	36.4	0.07	18.2	0.26	0.4368	6	11	5	green	different	3	1	2	1	1.75
		PeNa	36.7	0.07	18.3	0.26	0.4378	6	11	5	green	different	3	1	2	1	1.75
	hgy_1_21 : zymps	AsIb	13.2	0.08	22.1	0.34	1.2916	9	7	2	yellow	different	2	2	1	1	1.5	1.4375
		AsOr	10	0.08	22.8	0.34	1.3904	6	9	3	yellow	different	2	1.5	1	1	1.375
		AsTe	13.1	0.08	23.5	0.34	1.3884	7	8	1	yellow	different	2	2.5	1	1	1.625
		PaVa	0	0.1	20.2	0.34	1.3736	1	7	6	yellow	different	2	1	1	1	1.25
	xp_016 : xp_025	AsFl	18.6	1.1	7.4	0.26	3.7072	9	5	4	green	different	1	1	2	1	1.25	1.44444
		AsHo	17.6	1.1	6.6	0.26	3.5288	8	4	4	green	different	1	1	2	1	1.25
		AsJo	17.3	1.1	6.6	0.26	3.4628	8	5	3	green	different	1	1.5	2	1	1.375
		AsOr	18.6	1.1	7.4	0.26	3.7072	9	5	4	green	different	1	1	2	1	1.25
		AsTe	17.9	1.1	8.2	0.26	3.5116	8	5	3	green	different	1	1.5	2	1	1.375
		PaVa	16.3	1.1	15.7	0.26	2.7696	7	8	1	green	different	1	2.5	2	1	1.625
		PeCa	0.7	1.1	18.4	0.26	0.8028	2	10	8	green	different	2.5	1	2	1	1.625
		PeCh	0.6	1.1	18.2	0.26	0.8144	3	11	8	green	different	2.5	1	2	1	1.625
		PeNa	0.8	1.1	18.3	0.26	0.7756	3	11	8	green	different	2.5	1	2	1	1.625
	xp_016 : zymps	AsFl	18.6	1.1	22.8	0.34	2.5416	9	9	0	green	different	1	3	2	1	1.75	1.75
		AsOr	18.6	1.1	22.8	0.34	2.5416	9	9	0	green	different	1	3	2	1	1.75
		AsTe	17.9	1.1	23.5	0.34	2.34	8	8	0	green	different	1	3	2	1	1.75
		PaVa	16.3	1.1	20.2	0.34	2.2124	7	7	0	green	different	1	3	2	1	1.75
	xp_025 : zymps	AsFl	7.4	0.26	22.8	0.34	1.1656	5	9	4	green	somewhat similar	2	1	2	1.5	1.625	1.75
		AsIb	2.7	0.26	22.1	0.34	1.3624	2	7	5	green	somewhat similar	2	1	2	1.5	1.625
		AsOr	7.4	0.26	22.8	0.34	1.1656	5	9	4	green	somewhat similar	2	1	2	1.5	1.625
		AsTe	8.2	0.26	23.5	0.34	1.1716	5	8	3	green	somewhat similar	2	1.5	2	1.5	1.75
		PaVa	15.7	0.26	20.2	0.34	0.5572	8	7	1	green	somewhat similar	2.5	2.5	2	1.5	2.125
58	parbra1 : phaal1	AsCo	17.7	0.73	13.5	1.89	2.5188	8	6	2	green	somewhat similar	1	2	2	1.5	1.625	1.625	1.33728
		AsIb	17.5	0.73	13.3	1.89	2.4724	7	5	2	green	somewhat similar	1	2	2	1.5	1.625
		AsNi	17.7	0.73	13.6	1.89	2.5566	9	7	2	green	somewhat similar	1	2	2	1.5	1.625
		AsPh	17.7	0.73	13.6	1.89	2.5566	9	7	2	green	somewhat similar	1	2	2	1.5	1.625
	parbra1 : venin	AsCo	17.8	0.73	16.1	0.92	0.3636	8	7	1	yellow	different	3	2.5	1	1	1.875	1.75
[truncated: 59 more rows]
