# Supplementary material for: FunOrder: A robust and semi-automated method for the identification of essential biosynthetic genes through computational molecular co-evolution
Source: PLoS Comput Biol. 2021 Sep 27;17(9):e1009372. doi: 10.1371/journal.pcbi.1009372 (PMC8476034; doi:10.1371/journal.pcbi.1009372)
Supplement: S8 Table — (XLSX) [file pcbi.1009372.s008.xlsx]

## Sheet: Tabelle1
Random BGC	ICQ
1	0.8
2	0.66
3	0.64
4	0.83
5	0.66
6	1
7	0.66
8	1
9	0.66
10	1
11	0.81
12	0.75
13	0.6
14	0.66
15	0.66
16	1
17	0.83
18	0.81
19	0.73
20	0.7
21	1
22	0.95
23	0.92
24	0.62
25	0.68
26	0.86
27	0.65
28	0.77
29	0.74
30	0.5
31	0.61
32	0.83
33	0.8
34	0.75
35	0.75
36	0.75
37	0.83
38	0.66
39	0.9
40	0.76
41	0.55
42	0.83
43	0.58
44	0.76
45	0.76
46	0.59
47	0.75
48	0.85
49	0.5
50	0.83
51	0.76
52	0.83
53	0.7
54	0.8
55	0.65
56	0.81
57	0.73
58	0.75
59	0.7
60	1
